# Supplementary material for: Characterizing local pig breeds as reservoirs for the domestic pig genetic variability worldwide via contributions to gene diversity and allelic richness
Source: J Anim Sci. 2024 Oct 26;102:skae329. doi: 10.1093/jas/skae329 (PMC11604115; doi:10.1093/jas/skae329)
Supplement: skae329_suppl_Supplementary_Material [file skae329_suppl_supplementary_material.xlsx]

## Sheet: File content
Additional files for
Characterizing local pig breeds as reservoirs for the domestic pig genetic variability worldwide via contributions to gene diversity and allelic richness
Katherine D. Arias, Iván Fernández, Juan Pablo Gutiérrez, Riccardo Bozzi, Isabel Álvarez and Félix Goyache1
1To whom correspondence and requests should be addressed (e-mail: fgoyache@serida.org)
This .xlsx file includes:
Table S1. Description of individuals and pig subpopulations used.
Table S2. Contributions to diversity computed using gene diversity and allelic richness per subpopulation.
Figure S1. Plot showing cross-validation errors (CV) for each K tested using the program Admixture v1.23
Table S3. Contributions to diversity computed using gene diversity and allelic richness for the American and European pig subpopulations subset.
Table S4. Contributions to diversity computed using gene diversity and allelic richness for the Asian pig subpopulations subset.
Table S5. Spearman and Pearson correlations between estimates.

## Sheet: Table S1
Supplementary Table S1. Description of individuals, pig subpopulations, and breeds. Geographical information, locality, country, and continent to which each individual belongs is also given. Finally, the two first factors computed via PCA are also given.
Subpopulation	Individual	Breed	Class	Class2	Latitude	Longitude	Locality	Country	Continent	Source	PC1	PC2
COSMO	USBK_15_W	Berkshire	Cosmo	Cosmo	51.4503	-1.30496	West_Lafayette_IN	USA	America	Yang et al. (2008)	0.0131242	0.0109619
COSMO	USBK_16_W	Berkshire	Cosmo	Cosmo	51.4503	-1.30496	West_Lafayette_IN	USA	America	Yang et al. (2008)	0.0129477	0.00949589
COSMO	USBK_18_W	Berkshire	Cosmo	Cosmo	51.4503	-1.30496	West_Lafayette_IN	USA	America	Yang et al. (2008)	0.0120975	0.00931999
COSMO	USBK_2_W	Berkshire	Cosmo	Cosmo	51.4503	-1.30496	West_Lafayette_IN	USA	America	Yang et al. (2008)	0.0124865	0.0121994
COSMO	USBK_20_W	Berkshire	Cosmo	Cosmo	51.4503	-1.30496	West_Lafayette_IN	USA	America	Yang et al. (2008)	0.0132559	0.00395379
COSMO	USBK_21_W	Berkshire	Cosmo	Cosmo	51.4503	-1.30496	West_Lafayette_IN	USA	America	Yang et al. (2008)	0.0119379	0.0129121
COSMO	USBK_22_W	Berkshire	Cosmo	Cosmo	51.4503	-1.30496	West_Lafayette_IN	USA	America	Yang et al. (2008)	0.01388	0.0092339
COSMO	USBK_28_W	Berkshire	Cosmo	Cosmo	51.4503	-1.30496	West_Lafayette_IN	USA	America	Yang et al. (2008)	0.012669	0.00917848
COSMO	USBK_30_W	Berkshire	Cosmo	Cosmo	51.4503	-1.30496	West_Lafayette_IN	USA	America	Yang et al. (2008)	0.011817	0.00874053
COSMO	USBK_31_W	Berkshire	Cosmo	Cosmo	51.4503	-1.30496	West_Lafayette_IN	USA	America	Yang et al. (2008)	0.012767	0.0127065
COSMO	USBK_34_W	Berkshire	Cosmo	Cosmo	51.4503	-1.30496	West_Lafayette_IN	USA	America	Yang et al. (2008)	0.0129688	0.0102124
COSMO	USBK_35_W	Berkshire	Cosmo	Cosmo	51.4503	-1.30496	West_Lafayette_IN	USA	America	Yang et al. (2008)	0.0123652	0.0123499
COSMO	USBK_36_W	Berkshire	Cosmo	Cosmo	51.4503	-1.30496	West_Lafayette_IN	USA	America	Yang et al. (2008)	0.0125143	0.00939025
COSMO	USBK_37_W	Berkshire	Cosmo	Cosmo	51.4503	-1.30496	West_Lafayette_IN	USA	America	Yang et al. (2008)	0.0113055	0.00941496
COSMO	USBK_39_W	Berkshire	Cosmo	Cosmo	51.4503	-1.30496	West_Lafayette_IN	USA	America	Yang et al. (2008)	0.0121984	0.0121466
COSMO	USBK_40_W	Berkshire	Cosmo	Cosmo	51.4503	-1.30496	West_Lafayette_IN	USA	America	Yang et al. (2008)	0.0127044	0.0086071
COSMO	USBK_42_W	Berkshire	Cosmo	Cosmo	51.4503	-1.30496	West_Lafayette_IN	USA	America	Yang et al. (2008)	0.0135514	0.0100009
COSMO	USBK_7_W	Berkshire	Cosmo	Cosmo	51.4503	-1.30496	West_Lafayette_IN	USA	America	Yang et al. (2008)	0.0134614	0.00437581
COSMO	USBK_8_W	Berkshire	Cosmo	Cosmo	51.4503	-1.30496	West_Lafayette_IN	USA	America	Yang et al. (2008)	0.0124487	0.00466738
COSMO	USBK_9_W	Berkshire	Cosmo	Cosmo	51.4503	-1.30496	West_Lafayette_IN	USA	America	Yang et al. (2008)	0.012602	0.00820494
COSMO	DUR2_10_W	Duroc	Cosmo	Cosmo	42.87	78.92	Buffalo	USA	America	Yang et al. (2008)	0.0136467	0.059698
COSMO	DUR2_11_W	Duroc	Cosmo	Cosmo	42.87	78.92	Buffalo	USA	America	Yang et al. (2008)	0.0131998	0.0535983
COSMO	DUR2_15_W	Duroc	Cosmo	Cosmo	42.87	78.92	Buffalo	USA	America	Yang et al. (2008)	0.0139498	0.0645338
COSMO	DUR2_18_W	Duroc	Cosmo	Cosmo	42.87	78.92	Buffalo	USA	America	Yang et al. (2008)	0.0144563	0.060417
COSMO	DUR2_24_W	Duroc	Cosmo	Cosmo	42.87	78.92	Buffalo	USA	America	Yang et al. (2008)	0.0137666	0.056549
COSMO	DUR2_26_W	Duroc	Cosmo	Cosmo	42.87	78.92	Buffalo	USA	America	Yang et al. (2008)	0.0136367	0.0555912
COSMO	DUR2_28_W	Duroc	Cosmo	Cosmo	42.87	78.92	Buffalo	USA	America	Yang et al. (2008)	0.0146733	0.0587713
COSMO	DUR2_29_W	Duroc	Cosmo	Cosmo	42.87	78.92	Buffalo	USA	America	Yang et al. (2008)	0.0145072	0.0612331
COSMO	DUR2_3_W	Duroc	Cosmo	Cosmo	42.87	78.92	Buffalo	USA	America	Yang et al. (2008)	0.0144245	0.0555829
COSMO	DUR2_30_W	Duroc	Cosmo	Cosmo	42.87	78.92	Buffalo	USA	America	Yang et al. (2008)	0.0130749	0.0566301
COSMO	DUR2_31_W	Duroc	Cosmo	Cosmo	42.87	78.92	Buffalo	USA	America	Yang et al. (2008)	0.0139088	0.0552166
COSMO	DUR2_35_W	Duroc	Cosmo	Cosmo	42.87	78.92	Buffalo	USA	America	Yang et al. (2008)	0.0144164	0.0563141
COSMO	DUR2_38_W	Duroc	Cosmo	Cosmo	42.87	78.92	Buffalo	USA	America	Yang et al. (2008)	0.0135472	0.056931
COSMO	DUR2_39_W	Duroc	Cosmo	Cosmo	42.87	78.92	Buffalo	USA	America	Yang et al. (2008)	0.013916	0.0551511
COSMO	DUR2_4_W	Duroc	Cosmo	Cosmo	42.87	78.92	Buffalo	USA	America	Yang et al. (2008)	0.0128515	0.0635021
COSMO	DUR2_40_W	Duroc	Cosmo	Cosmo	42.87	78.92	Buffalo	USA	America	Yang et al. (2008)	0.013539	0.0617583
COSMO	DUR2_41_W	Duroc	Cosmo	Cosmo	42.87	78.92	Buffalo	USA	America	Yang et al. (2008)	0.0141431	0.0577633
COSMO	DUR2_42_W	Duroc	Cosmo	Cosmo	42.87	78.92	Buffalo	USA	America	Yang et al. (2008)	0.0135474	0.053763
COSMO	DUR2_43_W	Duroc	Cosmo	Cosmo	42.87	78.92	Buffalo	USA	America	Yang et al. (2008)	0.0145703	0.0572217
COSMO	DUR2_8_W	Duroc	Cosmo	Cosmo	42.87	78.92	Buffalo	USA	America	Yang et al. (2008)	0.0138619	0.0634042
COSMO	USHS_11_W	Hampshire	Cosmo	Cosmo	51.0588	-1.28533		USA	America	Yang et al. (2008)	0.0128331	0.0263477
COSMO	USHS_12_W	Hampshire	Cosmo	Cosmo	51.0588	-1.28533		USA	America	Yang et al. (2008)	0.0124437	0.0214549
COSMO	USHS_15_W	Hampshire	Cosmo	Cosmo	51.0588	-1.28533		USA	America	Yang et al. (2008)	0.013076	0.0217732
COSMO	USHS_16_W	Hampshire	Cosmo	Cosmo	51.0588	-1.28533		USA	America	Yang et al. (2008)	0.01397	0.0258499
COSMO	USHS_18_W	Hampshire	Cosmo	Cosmo	51.0588	-1.28533		USA	America	Yang et al. (2008)	0.012989	0.0273782
COSMO	USHS_19_W	Hampshire	Cosmo	Cosmo	51.0588	-1.28533		USA	America	Yang et al. (2008)	0.013005	0.026337
COSMO	USHS_2_W	Hampshire	Cosmo	Cosmo	51.0588	-1.28533		USA	America	Yang et al. (2008)	0.0136168	0.0131316
COSMO	USHS_20_W	Hampshire	Cosmo	Cosmo	51.0588	-1.28533		USA	America	Yang et al. (2008)	0.0129104	0.0215745
COSMO	USHS_21_W	Hampshire	Cosmo	Cosmo	51.0588	-1.28533		USA	America	Yang et al. (2008)	0.013276	0.0280526
COSMO	USHS_23_W	Hampshire	Cosmo	Cosmo	51.0588	-1.28533		USA	America	Yang et al. (2008)	0.0128649	0.0233409
COSMO	USHS_24_W	Hampshire	Cosmo	Cosmo	51.0588	-1.28533		USA	America	Yang et al. (2008)	0.0128035	0.0261357
COSMO	USHS_26_W	Hampshire	Cosmo	Cosmo	51.0588	-1.28533		USA	America	Yang et al. (2008)	0.0136088	0.0284609
COSMO	USHS_27_W	Hampshire	Cosmo	Cosmo	51.0588	-1.28533		USA	America	Yang et al. (2008)	0.013301	0.0267507
COSMO	USHS_28_W	Hampshire	Cosmo	Cosmo	51.0588	-1.28533		USA	America	Yang et al. (2008)	0.0136447	0.0231162
COSMO	USHS_30_W	Hampshire	Cosmo	Cosmo	51.0588	-1.28533		USA	America	Yang et al. (2008)	0.0116316	0.0207342
COSMO	USHS_32_W	Hampshire	Cosmo	Cosmo	51.0588	-1.28533		USA	America	Yang et al. (2008)	0.0130205	0.0206285
COSMO	USHS_34_W	Hampshire	Cosmo	Cosmo	51.0588	-1.28533		USA	America	Yang et al. (2008)	0.0142852	0.024399
COSMO	USHS_35_W	Hampshire	Cosmo	Cosmo	51.0588	-1.28533		USA	America	Yang et al. (2008)	0.0132484	0.025697
COSMO	USHS_37_W	Hampshire	Cosmo	Cosmo	51.0588	-1.28533		USA	America	Yang et al. (2008)	0.0134141	0.0256078
COSMO	USHS_38_W	Hampshire	Cosmo	Cosmo	51.0588	-1.28533		USA	America	Yang et al. (2008)	0.0135926	0.0273252
COSMO	LDR5_1_W	Landrace	Cosmo	Cosmo	40.44	86.97	West_Lafayette_IN	USA	America	Yang et al. (2008)	0.0134625	-0.0112168
COSMO	LDR5_12_W	Landrace	Cosmo	Cosmo	40.44	86.97	West_Lafayette_IN	USA	America	Yang et al. (2008)	0.0121065	-0.0159409
COSMO	LDR5_17_W	Landrace	Cosmo	Cosmo	40.44	86.97	West_Lafayette_IN	USA	America	Yang et al. (2008)	0.0127624	-0.0169719
COSMO	LDR5_18_W	Landrace	Cosmo	Cosmo	40.44	86.97	West_Lafayette_IN	USA	America	Yang et al. (2008)	0.0124938	-0.0171965
COSMO	LDR5_20_W	Landrace	Cosmo	Cosmo	40.44	86.97	West_Lafayette_IN	USA	America	Yang et al. (2008)	0.0116444	-0.017393
COSMO	LDR5_21_W	Landrace	Cosmo	Cosmo	40.44	86.97	West_Lafayette_IN	USA	America	Yang et al. (2008)	0.0127974	-0.0123763
COSMO	LDR5_22_W	Landrace	Cosmo	Cosmo	40.44	86.97	West_Lafayette_IN	USA	America	Yang et al. (2008)	0.0131245	-0.0168091
COSMO	LDR5_23_W	Landrace	Cosmo	Cosmo	40.44	86.97	West_Lafayette_IN	USA	America	Yang et al. (2008)	0.0141294	-0.0138959
COSMO	LDR5_24_W	Landrace	Cosmo	Cosmo	40.44	86.97	West_Lafayette_IN	USA	America	Yang et al. (2008)	0.0129442	-0.0114563
COSMO	LDR5_28_W	Landrace	Cosmo	Cosmo	40.44	86.97	West_Lafayette_IN	USA	America	Yang et al. (2008)	0.0128155	-0.0119076
COSMO	LDR5_29_W	Landrace	Cosmo	Cosmo	40.44	86.97	West_Lafayette_IN	USA	America	Yang et al. (2008)	0.0120043	-0.0106078
COSMO	LDR5_3_W	Landrace	Cosmo	Cosmo	40.44	86.97	West_Lafayette_IN	USA	America	Yang et al. (2008)	0.0149435	-0.00599631
COSMO	LDR5_30_W	Landrace	Cosmo	Cosmo	40.44	86.97	West_Lafayette_IN	USA	America	Yang et al. (2008)	0.0119337	-0.0105666
COSMO	LDR5_31_W	Landrace	Cosmo	Cosmo	40.44	86.97	West_Lafayette_IN	USA	America	Yang et al. (2008)	0.0129245	-0.0109525
COSMO	LDR5_4_W	Landrace	Cosmo	Cosmo	40.44	86.97	West_Lafayette_IN	USA	America	Yang et al. (2008)	0.0137525	-0.0106923
COSMO	LDR5_5_W	Landrace	Cosmo	Cosmo	40.44	86.97	West_Lafayette_IN	USA	America	Yang et al. (2008)	0.0137783	-0.0133984
COSMO	LDR5_6_W	Landrace	Cosmo	Cosmo	40.44	86.97	West_Lafayette_IN	USA	America	Yang et al. (2008)	0.0149777	-0.0157142
COSMO	LDR5_7_W	Landrace	Cosmo	Cosmo	40.44	86.97	West_Lafayette_IN	USA	America	Yang et al. (2008)	0.0130926	-0.0194342
COSMO	LDR5_8_W	Landrace	Cosmo	Cosmo	40.44	86.97	West_Lafayette_IN	USA	America	Yang et al. (2008)	0.0131545	-0.0160575
COSMO	LDR5_9_W	Landrace	Cosmo	Cosmo	40.44	86.97	West_Lafayette_IN	USA	America	Yang et al. (2008)	0.0130995	-0.0188519
COSMO	LWT3_17_W	LargeWhite	Cosmo	Cosmo	40.14	75.49	Phoenixville	USA	America	Yang et al. (2008)	0.0142308	-0.0381899
COSMO	LWT3_20_W	LargeWhite	Cosmo	Cosmo	40.14	75.49	Phoenixville	USA	America	Yang et al. (2008)	0.014352	-0.0284887
COSMO	LWT3_21_W	LargeWhite	Cosmo	Cosmo	40.14	75.49	Phoenixville	USA	America	Yang et al. (2008)	0.0140029	-0.0343631
COSMO	LWT3_24_W	LargeWhite	Cosmo	Cosmo	40.14	75.49	Phoenixville	USA	America	Yang et al. (2008)	0.0164916	-0.0354637
COSMO	LWT3_25_W	LargeWhite	Cosmo	Cosmo	40.14	75.49	Phoenixville	USA	America	Yang et al. (2008)	0.0148682	-0.0369721
COSMO	LWT3_28_W	LargeWhite	Cosmo	Cosmo	40.14	75.49	Phoenixville	USA	America	Yang et al. (2008)	0.0147224	-0.0223639
COSMO	LWT3_30_W	LargeWhite	Cosmo	Cosmo	40.14	75.49	Phoenixville	USA	America	Yang et al. (2008)	0.0167677	-0.0385778
COSMO	LWT3_31_W	LargeWhite	Cosmo	Cosmo	40.14	75.49	Phoenixville	USA	America	Yang et al. (2008)	0.0147998	-0.0403284
COSMO	LWT3_32_W	LargeWhite	Cosmo	Cosmo	40.14	75.49	Phoenixville	USA	America	Yang et al. (2008)	0.0148654	-0.0411201
COSMO	LWT3_33_W	LargeWhite	Cosmo	Cosmo	40.14	75.49	Phoenixville	USA	America	Yang et al. (2008)	0.0141377	-0.0395278
COSMO	LWT3_36_W	LargeWhite	Cosmo	Cosmo	40.14	75.49	Phoenixville	USA	America	Yang et al. (2008)	0.0141054	-0.0262144
COSMO	LWT3_38_W	LargeWhite	Cosmo	Cosmo	40.14	75.49	Phoenixville	USA	America	Yang et al. (2008)	0.0148647	-0.0311445
COSMO	LWT3_39_W	LargeWhite	Cosmo	Cosmo	40.14	75.49	Phoenixville	USA	America	Yang et al. (2008)	0.0136064	-0.0323504
COSMO	LWT3_40_W	LargeWhite	Cosmo	Cosmo	40.14	75.49	Phoenixville	USA	America	Yang et al. (2008)	0.0136663	-0.0324911
COSMO	LWT3_41_W	LargeWhite	Cosmo	Cosmo	40.14	75.49	Phoenixville	USA	America	Yang et al. (2008)	0.0149551	-0.0391771
COSMO	LWT3_42_W	LargeWhite	Cosmo	Cosmo	40.14	75.49	Phoenixville	USA	America	Yang et al. (2008)	0.0140417	-0.0374546
COSMO	LWT3_44_W	LargeWhite	Cosmo	Cosmo	40.14	75.49	Phoenixville	USA	America	Yang et al. (2008)	0.0141634	-0.0261466
COSMO	LWT3_45_W	LargeWhite	Cosmo	Cosmo	40.14	75.49	Phoenixville	USA	America	Yang et al. (2008)	0.0136783	-0.0400548
COSMO	LWT3_8_W	LargeWhite	Cosmo	Cosmo	40.14	75.49	Phoenixville	USA	America	Yang et al. (2008)	0.0140999	-0.0319475
COSMO	LWT3_9_W	LargeWhite	Cosmo	Cosmo	40.14	75.49	Phoenixville	USA	America	Yang et al. (2008)	0.0148571	-0.027171
COSMO	PIT1_1_W	Pietrain	Cosmo	Cosmo	37.22	80.47	Blacksburg_Virginia	USA	America	Yang et al. (2008)	0.0151353	-0.0347129
COSMO	PIT1_10_W	Pietrain	Cosmo	Cosmo	37.22	80.47	Blacksburg_Virginia	USA	America	Yang et al. (2008)	0.0134399	-0.0276291
COSMO	PIT1_11_W	Pietrain	Cosmo	Cosmo	37.22	80.47	Blacksburg_Virginia	USA	America	Yang et al. (2008)	0.0147518	-0.0207913
COSMO	PIT1_12_W	Pietrain	Cosmo	Cosmo	37.22	80.47	Blacksburg_Virginia	USA	America	Yang et al. (2008)	0.0130642	-0.0213519
COSMO	PIT1_15_W	Pietrain	Cosmo	Cosmo	37.22	80.47	Blacksburg_Virginia	USA	America	Yang et al. (2008)	0.0134395	-0.0166903
COSMO	PIT1_19_W	Pietrain	Cosmo	Cosmo	37.22	80.47	Blacksburg_Virginia	USA	America	Yang et al. (2008)	0.0147303	-0.0387924
COSMO	PIT1_2_W	Pietrain	Cosmo	Cosmo	37.22	80.47	Blacksburg_Virginia	USA	America	Yang et al. (2008)	0.0149094	-0.0319308
COSMO	PIT1_20_W	Pietrain	Cosmo	Cosmo	37.22	80.47	Blacksburg_Virginia	USA	America	Yang et al. (2008)	0.0126611	-0.0163568
COSMO	PIT1_23_W	Pietrain	Cosmo	Cosmo	37.22	80.47	Blacksburg_Virginia	USA	America	Yang et al. (2008)	0.0136948	-0.0237415
COSMO	PIT1_24_W	Pietrain	Cosmo	Cosmo	37.22	80.47	Blacksburg_Virginia	USA	America	Yang et al. (2008)	0.0144339	-0.0295087
COSMO	PIT1_25_W	Pietrain	Cosmo	Cosmo	37.22	80.47	Blacksburg_Virginia	USA	America	Yang et al. (2008)	0.0137875	-0.0250432
COSMO	PIT1_26_W	Pietrain	Cosmo	Cosmo	37.22	80.47	Blacksburg_Virginia	USA	America	Yang et al. (2008)	0.0124454	-0.0170202
COSMO	PIT1_29_W	Pietrain	Cosmo	Cosmo	37.22	80.47	Blacksburg_Virginia	USA	America	Yang et al. (2008)	0.0125554	-0.0224324
COSMO	PIT1_3_W	Pietrain	Cosmo	Cosmo	37.22	80.47	Blacksburg_Virginia	USA	America	Yang et al. (2008)	0.0146408	-0.0213995
COSMO	PIT1_30_W	Pietrain	Cosmo	Cosmo	37.22	80.47	Blacksburg_Virginia	USA	America	Yang et al. (2008)	0.0131625	-0.0277975
COSMO	PIT1_32_W	Pietrain	Cosmo	Cosmo	37.22	80.47	Blacksburg_Virginia	USA	America	Yang et al. (2008)	0.0136139	-0.0272417
COSMO	PIT1_5_W	Pietrain	Cosmo	Cosmo	37.22	80.47	Blacksburg_Virginia	USA	America	Yang et al. (2008)	0.0153881	-0.0314739
COSMO	PIT1_6_W	Pietrain	Cosmo	Cosmo	37.22	80.47	Blacksburg_Virginia	USA	America	Yang et al. (2008)	0.0122947	-0.0200926
COSMO	PIT1_7_W	Pietrain	Cosmo	Cosmo	37.22	80.47	Blacksburg_Virginia	USA	America	Yang et al. (2008)	0.0128822	-0.0206985
COSMO	PIT1_8_W	Pietrain	Cosmo	Cosmo	37.22	80.47	Blacksburg_Virginia	USA	America	Yang et al. (2008)	0.0139391	-0.0291608
COSMO	LW934-8	LargeWhite	Cosmo	Cosmo	45.15	76.18	Ottawa	Canada	America	Huashui et al. (2013)	0.0142714	-0.044459
COSMO	LWY763-12	LargeWhite	Cosmo	Cosmo	45.15	76.18	Ottawa	Canada	America	Huashui et al. (2013)	0.0144046	-0.0355575
COSMO	LWY1631	LargeWhite	Cosmo	Cosmo	45.15	76.18	Ottawa	Canada	America	Huashui et al. (2013)	0.0133556	-0.024966
COSMO	LWY349	LargeWhite	Cosmo	Cosmo	45.15	76.18	Ottawa	Canada	America	Huashui et al. (2013)	0.0132321	-0.0361913
COSMO	LWY800	LargeWhite	Cosmo	Cosmo	45.15	76.18	Ottawa	Canada	America	Huashui et al. (2013)	0.0134221	-0.0247049
COSMO	LW08-9790	LargeWhite	Cosmo	Cosmo	45.15	76.18	Ottawa	Canada	America	Huashui et al. (2013)	0.0142923	-0.034267
COSMO	LW5588	LargeWhite	Cosmo	Cosmo	45.15	76.18	Ottawa	Canada	America	Huashui et al. (2013)	0.013676	-0.0406864
COSMO	LWSN08-10406	LargeWhite	Cosmo	Cosmo	45.15	76.18	Ottawa	Canada	America	Huashui et al. (2013)	0.0158034	-0.0365012
COSMO	LW8932	LargeWhite	Cosmo	Cosmo	45.15	76.18	Ottawa	Canada	America	Huashui et al. (2013)	0.0144848	-0.0267082
COSMO	LWSN08-513	LargeWhite	Cosmo	Cosmo	45.15	76.18	Ottawa	Canada	America	Huashui et al. (2013)	0.0147984	-0.0357123
COSMO	LWY133	LargeWhite	Cosmo	Cosmo	45.15	76.18	Ottawa	Canada	America	Huashui et al. (2013)	0.0148676	-0.0363049
COSMO	LWY109903K	LargeWhite	Cosmo	Cosmo	45.15	76.18	Ottawa	Canada	America	Huashui et al. (2013)	0.0139713	-0.0256066
COSMO	LWY42710J	LargeWhite	Cosmo	Cosmo	45.15	76.18	Ottawa	Canada	America	Huashui et al. (2013)	0.0138105	-0.028734
COSMO	LWY160901K	LargeWhite	Cosmo	Cosmo	45.15	76.18	Ottawa	Canada	America	Huashui et al. (2013)	0.0140107	-0.0384343
COSMO	LWY136104H	LargeWhite	Cosmo	Cosmo	45.15	76.18	Ottawa	Canada	America	Huashui et al. (2013)	0.0154475	-0.0271341
COSMO	LWY23560V	LargeWhite	Cosmo	Cosmo	45.15	76.18	Ottawa	Canada	America	Huashui et al. (2013)	0.0133667	-0.0345032
COSMO	LWY6187T	LargeWhite	Cosmo	Cosmo	45.15	76.18	Ottawa	Canada	America	Huashui et al. (2013)	0.0138143	-0.0223826
COSMO	LWY1914W	LargeWhite	Cosmo	Cosmo	45.15	76.18	Ottawa	Canada	America	Huashui et al. (2013)	0.013276	-0.0216014
COSMO	LWY5850T	LargeWhite	Cosmo	Cosmo	45.15	76.18	Ottawa	Canada	America	Huashui et al. (2013)	0.0131186	-0.0242684
COSMO	LWY3120-1	LargeWhite	Cosmo	Cosmo	45.15	76.18	Ottawa	Canada	America	Huashui et al. (2013)	0.0147064	-0.0374106
COSMO	DUUS21M01E08	Duroc	Cosmo	Cosmo	42.87	78.92	Buffalo	USA	America	Pérez-Enciso et al (2013)	0.0126854	0.0646622
COSMO	DUUS21M02F08	Duroc	Cosmo	Cosmo	42.87	78.92	Buffalo	USA	America	Pérez-Enciso et al (2013)	0.0144201	0.0555829
COSMO	DUUS21M03G08	Duroc	Cosmo	Cosmo	42.87	78.92	Buffalo	USA	America	Pérez-Enciso et al (2013)	0.0128456	0.0635123
COSMO	DUUS21M04C08	Duroc	Cosmo	Cosmo	42.87	78.92	Buffalo	USA	America	Pérez-Enciso et al (2013)	0.0126725	0.0614471
COSMO	DUUS22F01C01	Duroc	Cosmo	Cosmo	42.87	78.92	Buffalo	USA	America	Pérez-Enciso et al (2013)	0.0116549	0.0518936
COSMO	DUUS22M01A01	Duroc	Cosmo	Cosmo	42.87	78.92	Buffalo	USA	America	Pérez-Enciso et al (2013)	0.0143753	0.0638112
COSMO	DUUS22M05A02	Duroc	Cosmo	Cosmo	42.87	78.92	Buffalo	USA	America	Pérez-Enciso et al (2013)	0.0128174	0.0658848
COSMO	DUUS22M06B02	Duroc	Cosmo	Cosmo	42.87	78.92	Buffalo	USA	America	Pérez-Enciso et al (2013)	0.0138582	0.0633964
COSMO	DUUS24F06C02	Duroc	Cosmo	Cosmo	42.87	78.92	Buffalo	USA	America	Pérez-Enciso et al (2013)	0.0138891	0.0635989
COSMO	DUUS24F11A04	Duroc	Cosmo	Cosmo	42.87	78.92	Buffalo	USA	America	Pérez-Enciso et al (2013)	0.0134402	0.0558331
COSMO	DUUS24F12B08	Duroc	Cosmo	Cosmo	42.87	78.92	Buffalo	USA	America	Pérez-Enciso et al (2013)	0.0127716	0.0578235
COSMO	DUUS24M05A03	Duroc	Cosmo	Cosmo	42.87	78.92	Buffalo	USA	America	Pérez-Enciso et al (2013)	0.0144589	0.0604116
COSMO	DUUS24M10A07	Duroc	Cosmo	Cosmo	42.87	78.92	Buffalo	USA	America	Pérez-Enciso et al (2013)	0.0143351	0.0552316
COSMO	HSUS20U01	Hampshire	Cosmo	Cosmo	51.0588	-1.28533		USA	America	Pérez-Enciso et al (2013)	0.013301	0.0109153
COSMO	HSUS20U02	Hampshire	Cosmo	Cosmo	51.0588	-1.28533		USA	America	Pérez-Enciso et al (2013)	0.0140421	0.0124756
COSMO	HSUS20U04	Hampshire	Cosmo	Cosmo	51.0588	-1.28533		USA	America	Pérez-Enciso et al (2013)	0.0136148	0.0131431
COSMO	HSUS20U06	Hampshire	Cosmo	Cosmo	51.0588	-1.28533		USA	America	Pérez-Enciso et al (2013)	0.0133715	0.0187563
COSMO	HSUS20U07	Hampshire	Cosmo	Cosmo	51.0588	-1.28533		USA	America	Pérez-Enciso et al (2013)	0.0139396	0.0121612
COSMO	HSUS20U08	Hampshire	Cosmo	Cosmo	51.0588	-1.28533		USA	America	Pérez-Enciso et al (2013)	0.0133841	0.00590409
COSMO	LRUS20M03H11	Landrace	Cosmo	Cosmo	40.44	86.97	West_Lafayette_IN	USA	America	Pérez-Enciso et al (2013)	0.0146101	-0.0143475
COSMO	LRUS21M01G02	Landrace	Cosmo	Cosmo	40.44	86.97	West_Lafayette_IN	USA	America	Pérez-Enciso et al (2013)	0.0149695	-0.0157327
COSMO	LRUS21M02E02	Landrace	Cosmo	Cosmo	40.44	86.97	West_Lafayette_IN	USA	America	Pérez-Enciso et al (2013)	0.0137809	-0.0106994
COSMO	LRUS21M03F02	Landrace	Cosmo	Cosmo	40.44	86.97	West_Lafayette_IN	USA	America	Pérez-Enciso et al (2013)	0.0137993	-0.0134015
COSMO	LRUS21M04D02	Landrace	Cosmo	Cosmo	40.44	86.97	West_Lafayette_IN	USA	America	Pérez-Enciso et al (2013)	0.014938	-0.00600695
COSMO	LRUS27F21C10	Landrace	Cosmo	Cosmo	40.44	86.97	West_Lafayette_IN	USA	America	Pérez-Enciso et al (2013)	0.0133491	-0.0162535
COSMO	LRUS27F22C09	Landrace	Cosmo	Cosmo	40.44	86.97	West_Lafayette_IN	USA	America	Pérez-Enciso et al (2013)	0.0134714	-0.0114529
COSMO	LRUS27F26B09	Landrace	Cosmo	Cosmo	40.44	86.97	West_Lafayette_IN	USA	America	Pérez-Enciso et al (2013)	0.0122821	-0.010797
COSMO	LWUS20M01D08	LargeWhite	Cosmo	Cosmo	40.14	75.49	Phoenixville	USA	America	Pérez-Enciso et al (2013)	0.014043	-0.0210745
COSMO	LWUS20M02B08	LargeWhite	Cosmo	Cosmo	40.14	75.49	Phoenixville	USA	America	Pérez-Enciso et al (2013)	0.0147139	-0.0223344
COSMO	LWUS21M01A01	LargeWhite	Cosmo	Cosmo	40.14	75.49	Phoenixville	USA	America	Pérez-Enciso et al (2013)	0.0167589	-0.038587
COSMO	LWUS21M02B01	LargeWhite	Cosmo	Cosmo	40.14	75.49	Phoenixville	USA	America	Pérez-Enciso et al (2013)	0.0148053	-0.0403099
COSMO	LWUS24M01A08	LargeWhite	Cosmo	Cosmo	40.14	75.49	Phoenixville	USA	America	Pérez-Enciso et al (2013)	0.0148595	-0.0411076
COSMO	LWUS24M02H07	LargeWhite	Cosmo	Cosmo	40.14	75.49	Phoenixville	USA	America	Pérez-Enciso et al (2013)	0.0141267	-0.0395494
COSMO	LWUS25F02A10	LargeWhite	Cosmo	Cosmo	40.14	75.49	Phoenixville	USA	America	Pérez-Enciso et al (2013)	0.0131624	-0.0238578
COSMO	LWUS25F03B10	LargeWhite	Cosmo	Cosmo	40.14	75.49	Phoenixville	USA	America	Pérez-Enciso et al (2013)	0.0141	-0.026221
COSMO	LWUS25M06A11	LargeWhite	Cosmo	Cosmo	40.14	75.49	Phoenixville	USA	America	Pérez-Enciso et al (2013)	0.0126427	-0.0291859
COSMO	LWUS29F17A10	LargeWhite	Cosmo	Cosmo	40.14	75.49	Phoenixville	USA	America	Pérez-Enciso et al (2013)	0.0149971	-0.0356023
COSMO	LWUS29M16B10	LargeWhite	Cosmo	Cosmo	40.14	75.49	Phoenixville	USA	America	Pérez-Enciso et al (2013)	0.0151909	-0.0276948
CR_ARG	ARCR_1_M	Creole_Argentinian_MS	Creole	Creole	-26.94	-54.44		Argentina	America	Yang et al. (2008)	0.0116401	0.0123831
CR_ARG	ARCR_2_M	Creole_Argentinian_MS	Creole	Creole	-26.94	-54.44		Argentina	America	Yang et al. (2008)	0.0113701	0.0132403
CR_ARG	ARCR_3_M	Creole_Argentinian_MS	Creole	Creole	-26.94	-54.44		Argentina	America	Yang et al. (2008)	0.0119249	0.0114756
CR_ARG	ARCR_4_M	Creole_Argentinian_MS	Creole	Creole	-26.94	-54.44		Argentina	America	Yang et al. (2008)	0.0110584	0.0164072
CR_ARG	ARCR_5_M	Creole_Argentinian_MS	Creole	Creole	-26.94	-54.44		Argentina	America	Yang et al. (2008)	0.0112668	0.0111236
CR_ARG	ARCR_6_M	Creole_Argentinian_MS	Creole	Creole	-26.94	-54.44		Argentina	America	Yang et al. (2008)	0.0139464	0.0179175
CR_ARG	ARCR_7_M	Creole_Argentinian_MS	Creole	Creole	-26.94	-54.44		Argentina	America	Yang et al. (2008)	0.012838	0.0101818
CR_ARG	ARCR_8_M	Creole_Argentinian_MS	Creole	Creole	-26.94	-54.44		Argentina	America	Yang et al. (2008)	0.0123573	0.00599214
CR_ARG	ARCR_9_M	Creole_Argentinian_MS	Creole	Creole	-26.94	-54.44		Argentina	America	Yang et al. (2008)	0.0111126	0.0138848
FE_ARG	ARFP_1_M	FeralPig	Creole	Feral	-28.28	-57.19		Argentina	America	Yang et al. (2008)	0.0124716	0.0184936
FE_ARG	ARFP_2_M	FeralPig	Creole	Feral	-28.28	-57.19		Argentina	America	Yang et al. (2008)	0.0150293	0.0230924
FE_ARG	ARFP_3_M	FeralPig	Creole	Feral	-28.28	-57.19		Argentina	America	Yang et al. (2008)	0.0147161	0.0189672
FE_ARG	ARFP_4_M	FeralPig	Creole	Feral	-28.28	-57.19		Argentina	America	Yang et al. (2008)	0.0137019	0.0188115
FE_ARG	ARFP_5_M	FeralPig	Creole	Feral	-28.28	-57.19		Argentina	America	Yang et al. (2008)	0.0143598	0.0202523
FE_ARG	ARFP_6_M	FeralPig	Creole	Feral	-28.28	-57.19		Argentina	America	Yang et al. (2008)	0.0123725	0.00621805
SEFE_ARG	ARFO_1_M	SemiFeral_Argentinian_FO	Creole	Feral	-26.19	-58.18		Argentina	America	Yang et al. (2008)	0.0129602	0.0164646
SEFE_ARG	ARFO_10_M	SemiFeral_Argentinian_FO	Creole	Feral	-26.19	-58.18		Argentina	America	Yang et al. (2008)	0.0137434	0.0231834
SEFE_ARG	ARFO_2_M	SemiFeral_Argentinian_FO	Creole	Feral	-26.19	-58.18		Argentina	America	Yang et al. (2008)	0.0134934	0.0176415
SEFE_ARG	ARFO_3_M	SemiFeral_Argentinian_FO	Creole	Feral	-26.19	-58.18		Argentina	America	Yang et al. (2008)	0.0130863	0.0144051
SEFE_ARG	ARFO_4_M	SemiFeral_Argentinian_FO	Creole	Feral	-26.19	-58.18		Argentina	America	Yang et al. (2008)	0.0153802	0.00495442
SEFE_ARG	ARFO_5_M	SemiFeral_Argentinian_FO	Creole	Feral	-26.19	-58.18		Argentina	America	Yang et al. (2008)	0.014827	0.0126371
SEFE_ARG	ARFO_6_M	SemiFeral_Argentinian_FO	Creole	Feral	-26.19	-58.18		Argentina	America	Yang et al. (2008)	0.0124971	0.0215201
SEFE_ARG	ARFO_7_M	SemiFeral_Argentinian_FO	Creole	Feral	-26.19	-58.18		Argentina	America	Yang et al. (2008)	0.0135269	0.0179697
SEFE_ARG	ARFO_8_M	SemiFeral_Argentinian_FO	Creole	Feral	-26.19	-58.18		Argentina	America	Yang et al. (2008)	0.0124937	0.0167968
SEFE_ARG	ARFO_9_M	SemiFeral_Argentinian_FO	Creole	Feral	-26.19	-58.18		Argentina	America	Yang et al. (2008)	0.0127812	0.0211401
CR_COL1	COCR1564	Colombia	Creole	Creole	5.49	70.41	La_Primavera_Colombia	Colombia	America	Pérez-Enciso et al (2013)	0.0116111	0.0132512
CR_COL1	COCR1567	Colombia	Creole	Creole	5.49	70.41	La_Primavera_Colombia	Colombia	America	Pérez-Enciso et al (2013)	0.0113931	0.017248
CR_COL1	COCR1643	Colombia	Creole	Creole	5.49	70.41	La_Primavera_Colombia	Colombia	America	Pérez-Enciso et al (2013)	0.0120195	0.0142999
CR_COL1	COCR1644	Colombia	Creole	Creole	5.49	70.41	La_Primavera_Colombia	Colombia	America	Pérez-Enciso et al (2013)	0.0113263	0.00729598
CR_COL1	COCR1645	Colombia	Creole	Creole	5.49	70.41	La_Primavera_Colombia	Colombia	America	Pérez-Enciso et al (2013)	0.0123113	-0.00938502
CR_COL1	COCR1647	Colombia	Creole	Creole	5.49	70.41	La_Primavera_Colombia	Colombia	America	Pérez-Enciso et al (2013)	0.00928164	0.0117723
CR_COL1	COCR1648	Colombia	Creole	Creole	5.49	70.41	La_Primavera_Colombia	Colombia	America	Pérez-Enciso et al (2013)	0.0109599	0.00987997
CR_COL1	COCR1649	Colombia	Creole	Creole	5.49	70.41	La_Primavera_Colombia	Colombia	America	Pérez-Enciso et al (2013)	0.0109643	0.00788138
CR_COL1	COCR1650	Colombia	Creole	Creole	5.49	70.41	La_Primavera_Colombia	Colombia	America	Pérez-Enciso et al (2013)	0.0114892	0.0121079
CR_COL1	COCR1653	Colombia	Creole	Creole	5.49	70.41	La_Primavera_Colombia	Colombia	America	Pérez-Enciso et al (2013)	0.0103293	0.00976795
CR_COL1	COCR1654	Colombia	Creole	Creole	5.49	70.41	La_Primavera_Colombia	Colombia	America	Pérez-Enciso et al (2013)	0.0123699	0.0141381
CR_COL2	COZU1717	Col_Zungo	Creole	Creole	5.49	70.41	La_Primavera_Colombia	Colombia	America	Pérez-Enciso et al (2013)	0.0115438	0.00626185
CR_COL2	COZU1718	Col_Zungo	Creole	Creole	5.49	70.41	La_Primavera_Colombia	Colombia	America	Pérez-Enciso et al (2013)	0.0117119	0.0109076
CR_COL2	COZU1719	Col_Zungo	Creole	Creole	5.49	70.41	La_Primavera_Colombia	Colombia	America	Pérez-Enciso et al (2013)	0.0116399	0.00951076
CR_COL2	COZU1720	Col_Zungo	Creole	Creole	5.49	70.41	La_Primavera_Colombia	Colombia	America	Pérez-Enciso et al (2013)	0.0124272	0.0123807
CR_COL2	COZU1721	Col_Zungo	Creole	Creole	5.49	70.41	La_Primavera_Colombia	Colombia	America	Pérez-Enciso et al (2013)	0.011804	0.0107669
CR_COL2	COZU1722	Col_Zungo	Creole	Creole	5.49	70.41	La_Primavera_Colombia	Colombia	America	Pérez-Enciso et al (2013)	0.0117179	0.00883478
CR_COL2	COZU1723	Col_Zungo	Creole	Creole	5.49	70.41	La_Primavera_Colombia	Colombia	America	Pérez-Enciso et al (2013)	0.0130609	0.0119107
CR_COL2	COZU1724	Col_Zungo	Creole	Creole	5.49	70.41	La_Primavera_Colombia	Colombia	America	Pérez-Enciso et al (2013)	0.0122987	0.0084886
CR_COL2	COZU1725	Col_Zungo	Creole	Creole	5.49	70.41	La_Primavera_Colombia	Colombia	America	Pérez-Enciso et al (2013)	0.0110807	0.0102236
CR_COL2	COZU1726	Col_Zungo	Creole	Creole	5.49	70.41	La_Primavera_Colombia	Colombia	America	Pérez-Enciso et al (2013)	0.0129594	0.0109981
CR_COS	CRCR_1_M	Creole	Creole	Creole	10.5	-85.36		CostaRica	America	Yang et al. (2008)	0.0114607	0.0164586
CR_COS	CRCR_10_M	Creole	Creole	Creole	10.5	-85.36		CostaRica	America	Yang et al. (2008)	0.011902	0.00971361
CR_COS	CRCR_11_M	Creole	Creole	Creole	10.5	-85.36		CostaRica	America	Yang et al. (2008)	0.0109828	0.0102064
CR_COS	CRCR_12_M	Creole	Creole	Creole	10.5	-85.36		CostaRica	America	Yang et al. (2008)	0.0114869	0.0105228
CR_COS	CRCR_2_M	Creole	Creole	Creole	10.5	-85.36		CostaRica	America	Yang et al. (2008)	0.0103169	0.0198312
CR_COS	CRCR_3_M	Creole	Creole	Creole	10.5	-85.36		CostaRica	America	Yang et al. (2008)	0.0121597	0.019573
CR_COS	CRCR_4_M	Creole	Creole	Creole	10.5	-85.36		CostaRica	America	Yang et al. (2008)	0.0122995	0.0161085
CR_COS	CRCR_5_M	Creole	Creole	Creole	10.5	-85.36		CostaRica	America	Yang et al. (2008)	0.0136752	0.00819186
CR_COS	CRCR_6_M	Creole	Creole	Creole	10.5	-85.36		CostaRica	America	Yang et al. (2008)	0.0132844	0.0206895
CR_COS	CRCR_7_M	Creole	Creole	Creole	10.5	-85.36		CostaRica	America	Yang et al. (2008)	0.0107443	0.0111752
CR_COS	CRCR_8_M	Creole	Creole	Creole	10.5	-85.36		CostaRica	America	Yang et al. (2008)	0.0140991	0.0173851
CR_COS	CRCR_9_M	Creole	Creole	Creole	10.5	-85.36		CostaRica	America	Yang et al. (2008)	0.0117239	0.0172697
CR_CUB	CUCR_1_M	Creole	Creole	Creole	22.41	-83.67		Cuba	America	Yang et al. (2008)	0.0124484	0.0207464
CR_CUB	CUCR_10_M	Creole	Creole	Creole	22.41	-83.67		Cuba	America	Yang et al. (2008)	0.0134678	0.0219173
CR_CUB	CUCR_11_M	Creole	Creole	Creole	22.41	-83.67		Cuba	America	Yang et al. (2008)	0.0130501	0.0206853
CR_CUB	CUCR_12_M	Creole	Creole	Creole	22.41	-83.67		Cuba	America	Yang et al. (2008)	0.0118322	0.0280272
CR_CUB	CUCR_2_M	Creole	Creole	Creole	22.41	-83.67		Cuba	America	Yang et al. (2008)	0.0133742	0.0277032
CR_CUB	CUCR_3_M	Creole	Creole	Creole	22.41	-83.67		Cuba	America	Yang et al. (2008)	0.0115504	0.0211771
CR_CUB	CUCR_4_M	Creole	Creole	Creole	22.41	-83.67		Cuba	America	Yang et al. (2008)	0.0128429	0.016469
CR_CUB	CUCR_5_M	Creole	Creole	Creole	22.41	-83.67		Cuba	America	Yang et al. (2008)	0.0128196	0.0218604
CR_CUB	CUCR_6_M	Creole	Creole	Creole	22.41	-83.67		Cuba	America	Yang et al. (2008)	0.0119922	0.0190247
CR_CUB	CUCR_7_M	Creole	Creole	Creole	22.41	-83.67		Cuba	America	Yang et al. (2008)	0.0130958	0.0238701
CR_CUB	CUCR_8_M	Creole	Creole	Creole	22.41	-83.67		Cuba	America	Yang et al. (2008)	0.0124223	0.0239682
CR_CUB	CUCR_9_M	Creole	Creole	Creole	22.41	-83.67		Cuba	America	Yang et al. (2008)	0.0123142	0.0203514
CR_CUB	CUEA_1_M	CubaEastPig	Creole	Creole	20.39	-76.64		Cuba	America	Yang et al. (2008)	0.010016	0.00130521
CR_CUB	CUEA_2_M	CubaEastPig	Creole	Creole	20.39	-76.64		Cuba	America	Yang et al. (2008)	0.00861434	0.003497
CR_CUB	CUEA_3_M	CubaEastPig	Creole	Creole	20.39	-76.64		Cuba	America	Yang et al. (2008)	0.0107127	0.0053851
CR_CUB	CUEA_4_M	CubaEastPig	Creole	Creole	20.39	-76.64		Cuba	America	Yang et al. (2008)	0.0113912	0.0164728
CR_CUB	CUEA_5_M	CubaEastPig	Creole	Creole	20.39	-76.64		Cuba	America	Yang et al. (2008)	0.0112003	0.00635177
CR_GUA	GTCR_1_M	Creole_Guatemala	Creole	Creole	-15.08	-90.41		Guatemala	America	Yang et al. (2008)	0.0121282	0.012688
CR_GUA	GTCR_10_M	Creole_Guatemala	Creole	Creole	-15.08	-90.41		Guatemala	America	Yang et al. (2008)	0.0118317	0.0217115
CR_GUA	GTCR_11_M	Creole_Guatemala	Creole	Creole	-15.08	-90.41		Guatemala	America	Yang et al. (2008)	0.012935	0.0114226
CR_GUA	GTCR_12_M	Creole_Guatemala	Creole	Creole	-15.08	-90.41		Guatemala	America	Yang et al. (2008)	0.0135343	0.0216506
CR_GUA	GTCR_13_M	Creole_Guatemala	Creole	Creole	-15.08	-90.41		Guatemala	America	Yang et al. (2008)	0.0132414	0.0162802
CR_GUA	GTCR_14_M	Creole_Guatemala	Creole	Creole	-15.08	-90.41		Guatemala	America	Yang et al. (2008)	0.0122815	0.0109437
CR_GUA	GTCR_2_M	Creole_Guatemala	Creole	Creole	-15.08	-90.41		Guatemala	America	Yang et al. (2008)	0.0119414	0.0134843
CR_GUA	GTCR_3_M	Creole_Guatemala	Creole	Creole	-15.08	-90.41		Guatemala	America	Yang et al. (2008)	0.0124434	0.0148221
CR_GUA	GTCR_4_M	Creole_Guatemala	Creole	Creole	-15.08	-90.41		Guatemala	America	Yang et al. (2008)	0.0121676	0.0120734
CR_GUA	GTCR_5_M	Creole_Guatemala	Creole	Creole	-15.08	-90.41		Guatemala	America	Yang et al. (2008)	0.012301	0.0121554
CR_GUA	GTCR_6_M	Creole_Guatemala	Creole	Creole	-15.08	-90.41		Guatemala	America	Yang et al. (2008)	0.0131594	0.00477735
CR_GUA	GTCR_7_M	Creole_Guatemala	Creole	Creole	-15.08	-90.41		Guatemala	America	Yang et al. (2008)	0.0132232	0.0207727
CR_GUA	GTCR_8_M	Creole_Guatemala	Creole	Creole	-15.08	-90.41		Guatemala	America	Yang et al. (2008)	0.012917	0.0123181
CR_GUA	GTCR_9_M	Creole_Guatemala	Creole	Creole	-15.08	-90.41		Guatemala	America	Yang et al. (2008)	0.0120448	0.0119543
CR_MEX1	MXCU_1_M	Cuino	Creole	Creole	21.75	-104.85		Mexico	America	Yang et al. (2008)	0.0118014	0.0153801
CR_MEX1	MXCU_2_M	Cuino	Creole	Creole	21.75	-104.85		Mexico	America	Yang et al. (2008)	0.0122565	0.013595
CR_MEX1	MXCU_3_M	Cuino	Creole	Creole	21.75	-104.85		Mexico	America	Yang et al. (2008)	0.0121538	0.018286
CR_MEX1	MXCU_4_M	Cuino	Creole	Creole	21.75	-104.85		Mexico	America	Yang et al. (2008)	0.0119177	0.0169943
CR_MEX1	MXCU_5_M	Cuino	Creole	Creole	21.75	-104.85		Mexico	America	Yang et al. (2008)	0.0120412	0.0127998
CR_MEX1	MXCU_6_M	Cuino	Creole	Creole	21.75	-104.85		Mexico	America	Yang et al. (2008)	0.0114167	0.0207822
CR_MEX2	MXHL_10_M	Pelon_hairless	Creole	Creole	19.4304	-100.33	Yucatán_Mexico	Mexico	America	Yang et al. (2008)	0.00902285	0.0174434
CR_MEX2	MXHL_11_M	Pelon_hairless	Creole	Creole	19.4304	-100.33	Yucatán_Mexico	Mexico	America	Yang et al. (2008)	0.0103606	0.0195104
CR_MEX2	MXHL_12_M	Pelon_hairless	Creole	Creole	19.4304	-100.33	Yucatán_Mexico	Mexico	America	Yang et al. (2008)	0.0118127	0.0182474
CR_MEX2	MXHL_3_M	Pelon_hairless	Creole	Creole	19.4304	-100.33	Yucatán_Mexico	Mexico	America	Yang et al. (2008)	0.0143401	0.0247496
CR_MEX2	MXHL_4_M	Pelon_hairless	Creole	Creole	19.4304	-100.33	Yucatán_Mexico	Mexico	America	Yang et al. (2008)	0.0113095	0.0126706
CR_MEX2	MXHL_5_M	Pelon_hairless	Creole	Creole	19.4304	-100.33	Yucatán_Mexico	Mexico	America	Yang et al. (2008)	0.0126841	0.0165515
CR_MEX2	MXHL_6_M	Pelon_hairless	Creole	Creole	19.4304	-100.33	Yucatán_Mexico	Mexico	America	Yang et al. (2008)	0.0117965	0.0114992
CR_MEX2	MXHL_7_M	Pelon_hairless	Creole	Creole	19.4304	-100.33	Yucatán_Mexico	Mexico	America	Yang et al. (2008)	0.0101285	0.0186951
CR_MEX2	MXHL_8_M	Pelon_hairless	Creole	Creole	19.4304	-100.33	Yucatán_Mexico	Mexico	America	Yang et al. (2008)	0.0115281	0.0184299
CR_MEX2	MXHL_9_M	Pelon_hairless	Creole	Creole	19.4304	-100.33	Yucatán_Mexico	Mexico	America	Yang et al. (2008)	0.0108883	0.0173989
CR_PER	PECR_1_M	Creole_Peru	Creole	Creole	-16.0268	-69.38		Peru	America	Yang et al. (2008)	0.0132559	0.0154892
CR_PER	PECR_10_M	Creole_Peru	Creole	Creole	-16.0268	-69.38		Peru	America	Yang et al. (2008)	0.0129217	0.0177141
CR_PER	PECR_11_M	Creole_Peru	Creole	Creole	-16.0268	-69.38		Peru	America	Yang et al. (2008)	0.0143595	0.0149351
CR_PER	PECR_12_M	Creole_Peru	Creole	Creole	-16.0268	-69.38		Peru	America	Yang et al. (2008)	0.0147338	0.0199952
CR_PER	PECR_13_M	Creole_Peru	Creole	Creole	-16.0268	-69.38		Peru	America	Yang et al. (2008)	0.0141053	0.0162776
CR_PER	PECR_14_M	Creole_Peru	Creole	Creole	-16.0268	-69.38		Peru	America	Yang et al. (2008)	0.0134702	0.018572
CR_PER	PECR_15_M	Creole_Peru	Creole	Creole	-16.0268	-69.38		Peru	America	Yang et al. (2008)	0.0140475	0.0161101
CR_PER	PECR_16_M	Creole_Peru	Creole	Creole	-16.0268	-69.38		Peru	America	Yang et al. (2008)	0.0159071	0.0162772
CR_PER	PECR_2_M	Creole_Peru	Creole	Creole	-16.0268	-69.38		Peru	America	Yang et al. (2008)	0.0158792	0.0156618
CR_PER	PECR_3_M	Creole_Peru	Creole	Creole	-16.0268	-69.38		Peru	America	Yang et al. (2008)	0.0154493	0.00885606
CR_PER	PECR_4_M	Creole_Peru	Creole	Creole	-16.0268	-69.38		Peru	America	Yang et al. (2008)	0.0148242	0.0138638
CR_PER	PECR_5_M	Creole_Peru	Creole	Creole	-16.0268	-69.38		Peru	America	Yang et al. (2008)	0.0140866	0.0162847
CR_PER	PECR_6_M	Creole_Peru	Creole	Creole	-16.0268	-69.38		Peru	America	Yang et al. (2008)	0.0140876	0.0151834
CR_PER	PECR_7_M	Creole_Peru	Creole	Creole	-16.0268	-69.38		Peru	America	Yang et al. (2008)	0.0144417	0.0173663
CR_PER	PECR_8_M	Creole_Peru	Creole	Creole	-16.0268	-69.38		Peru	America	Yang et al. (2008)	0.0140477	0.0138216
CR_PER	PECR_9_M	Creole_Peru	Creole	Creole	-16.0268	-69.38		Peru	America	Yang et al. (2008)	0.0141193	0.0202996
FE_USA	USFP_1_W	FeralPig	Creole	Feral	39.8	-101.3		USA	America	Yang et al. (2008)	0.0138051	0.0200511
FE_USA	USFP_10_W	FeralPig	Creole	Feral	39.8	-101.3		USA	America	Yang et al. (2008)	0.0137336	0.0106981
FE_USA	USFP_11_W	FeralPig	Creole	Feral	39.8	-101.3		USA	America	Yang et al. (2008)	0.0149519	0.0145879
FE_USA	USFP_12_W	FeralPig	Creole	Feral	39.8	-101.3		USA	America	Yang et al. (2008)	0.0116177	0.0104901
FE_USA	USFP_13_W	FeralPig	Creole	Feral	39.8	-101.3		USA	America	Yang et al. (2008)	0.0146153	0.00645852
FE_USA	USFP_14_W	FeralPig	Creole	Feral	39.8	-101.3		USA	America	Yang et al. (2008)	0.0127751	0.0144917
FE_USA	USFP_15_W	FeralPig	Creole	Feral	39.8	-101.3		USA	America	Yang et al. (2008)	0.0115016	0.0156185
FE_USA	USFP_16_W	FeralPig	Creole	Feral	39.8	-101.3		USA	America	Yang et al. (2008)	0.0127365	0.00663924
FE_USA	USFP_17_W	FeralPig	Creole	Feral	39.8	-101.3		USA	America	Yang et al. (2008)	0.011637	0.0158675
FE_USA	USFP_18_W	FeralPig	Creole	Feral	39.8	-101.3		USA	America	Yang et al. (2008)	0.0131048	0.0235209
FE_USA	USFP_19_W	FeralPig	Creole	Feral	39.8	-101.3		USA	America	Yang et al. (2008)	0.0135712	0.0170635
FE_USA	USFP_2_W	FeralPig	Creole	Feral	39.8	-101.3		USA	America	Yang et al. (2008)	0.0117478	0.0178992
FE_USA	USFP_20_W	FeralPig	Creole	Feral	39.8	-101.3		USA	America	Yang et al. (2008)	0.0142678	0.0231451
FE_USA	USFP_21_W	FeralPig	Creole	Feral	39.8	-101.3		USA	America	Yang et al. (2008)	0.0127295	0.0136155
FE_USA	USFP_22_W	FeralPig	Creole	Feral	39.8	-101.3		USA	America	Yang et al. (2008)	0.0133077	0.0191432
FE_USA	USFP_4_W	FeralPig	Creole	Feral	39.8	-101.3		USA	America	Yang et al. (2008)	0.0143829	0.0241832
FE_USA	USFP_5_W	FeralPig	Creole	Feral	39.8	-101.3		USA	America	Yang et al. (2008)	0.0132057	0.0141966
FE_USA	USFP_7_W	FeralPig	Creole	Feral	39.8	-101.3		USA	America	Yang et al. (2008)	0.0117502	0.00984311
FE_USA	USFP_8_W	FeralPig	Creole	Feral	39.8	-101.3		USA	America	Yang et al. (2008)	0.014124	0.00938632
FE_USA	USFP_9_W	FeralPig	Creole	Feral	39.8	-101.3		USA	America	Yang et al. (2008)	0.0135969	0.00270575
CR_MEX3	USYU_1_M	YucatanMinipig	Creole	Creole	40.27	-86.14	Yucatán_Mexico	USA	America	Yang et al. (2008)	0.013684	0.015131
CR_MEX3	USYU_10_M	YucatanMinipig	Creole	Creole	40.27	-86.14	Yucatán_Mexico	USA	America	Yang et al. (2008)	0.0146101	0.0167613
CR_MEX3	USYU_2_M	YucatanMinipig	Creole	Creole	40.27	-86.14	Yucatán_Mexico	USA	America	Yang et al. (2008)	0.0141403	0.0188475
CR_MEX3	USYU_3_M	YucatanMinipig	Creole	Creole	40.27	-86.14	Yucatán_Mexico	USA	America	Yang et al. (2008)	0.0139607	0.0160489
CR_MEX3	USYU_4_M	YucatanMinipig	Creole	Creole	40.27	-86.14	Yucatán_Mexico	USA	America	Yang et al. (2008)	0.0148395	0.0227577
CR_MEX3	USYU_5_M	YucatanMinipig	Creole	Creole	40.27	-86.14	Yucatán_Mexico	USA	America	Yang et al. (2008)	0.0128805	0.0176718
CR_MEX3	USYU_6_M	YucatanMinipig	Creole	Creole	40.27	-86.14	Yucatán_Mexico	USA	America	Yang et al. (2008)	0.0129534	0.019841
CR_MEX3	USYU_7_M	YucatanMinipig	Creole	Creole	40.27	-86.14	Yucatán_Mexico	USA	America	Yang et al. (2008)	0.0142345	0.0174991
CR_MEX3	USYU_8_M	YucatanMinipig	Creole	Creole	40.27	-86.14	Yucatán_Mexico	USA	America	Yang et al. (2008)	0.0135658	0.0158124
CR_MEX3	USYU_9_M	YucatanMinipig	Creole	Creole	40.27	-86.14	Yucatán_Mexico	USA	America	Yang et al. (2008)	0.0142023	0.0161236
LO_GUIN	USGI_11_W	Guinea_hog	Local	OtherAme	32.0624	-90.0014		USA	America	Yang et al. (2008)	0.0126147	0.0153223
LO_GUIN	USGI_14_W	Guinea_hog	Local	OtherAme	32.0624	-90.0014		USA	America	Yang et al. (2008)	0.0144859	0.015163
LO_GUIN	USGI_15_W	Guinea_hog	Local	OtherAme	32.0624	-90.0014		USA	America	Yang et al. (2008)	0.0135418	0.0135957
LO_GUIN	USGI_16_W	Guinea_hog	Local	OtherAme	32.0624	-90.0014		USA	America	Yang et al. (2008)	0.0132215	0.0155433
LO_GUIN	USGI_17_W	Guinea_hog	Local	OtherAme	32.0624	-90.0014		USA	America	Yang et al. (2008)	0.0136204	0.014628
LO_GUIN	USGI_18_W	Guinea_hog	Local	OtherAme	32.0624	-90.0014		USA	America	Yang et al. (2008)	0.0131393	0.0148638
LO_GUIN	USGI_20_W	Guinea_hog	Local	OtherAme	32.0624	-90.0014		USA	America	Yang et al. (2008)	0.0127788	0.0185036
LO_GUIN	USGI_21_W	Guinea_hog	Local	OtherAme	32.0624	-90.0014		USA	America	Yang et al. (2008)	0.0126172	0.0172195
LO_GUIN	USGI_22_W	Guinea_hog	Local	OtherAme	32.0624	-90.0014		USA	America	Yang et al. (2008)	0.0135677	0.0154069
LO_GUIN	USGI_23_W	Guinea_hog	Local	OtherAme	32.0624	-90.0014		USA	America	Yang et al. (2008)	0.0116273	0.0193833
LO_GUIN	USGI_24_W	Guinea_hog	Local	OtherAme	32.0624	-90.0014		USA	America	Yang et al. (2008)	0.0130827	0.0135518
LO_GUIN	USGI_25_W	Guinea_hog	Local	OtherAme	32.0624	-90.0014		USA	America	Yang et al. (2008)	0.01263	0.0170232
LO_GUIN	USGI_26_W	Guinea_hog	Local	OtherAme	32.0624	-90.0014		USA	America	Yang et al. (2008)	0.0119133	0.0191085
LO_GUIN	USGI_29_W	Guinea_hog	Local	OtherAme	32.0624	-90.0014		USA	America	Yang et al. (2008)	0.0125762	0.0170452
LO_GUIN	USGI_30_W	Guinea_hog	Local	OtherAme	32.0624	-90.0014		USA	America	Yang et al. (2008)	0.0129343	0.019089
LO_GUIN	USGI_35_W	Guinea_hog	Local	OtherAme	32.0624	-90.0014		USA	America	Yang et al. (2008)	0.014111	0.0148143
LO_GUIN	USGI_36_W	Guinea_hog	Local	OtherAme	32.0624	-90.0014		USA	America	Yang et al. (2008)	0.0145091	0.0165464
LO_GUIN	USGI_43_W	Guinea_hog	Local	OtherAme	32.0624	-90.0014		USA	America	Yang et al. (2008)	0.0130941	0.0181729
LO_GUIN	USGI_48_W	Guinea_hog	Local	OtherAme	32.0624	-90.0014		USA	America	Yang et al. (2008)	0.0132116	0.0150498
LO_GUIN	USGI_8_W	Guinea_hog	Local	OtherAme	32.0624	-90.0014		USA	America	Yang et al. (2008)	0.0129906	0.0146758
CR_MONT	BRMT_1_M	Monteiro	Creole	Creole	-16.27	-56.63		Brazil	America	Yang et al. (2008)	0.0108761	0.00565969
CR_MONT	BRMT_10_M	Monteiro	Creole	Creole	-16.27	-56.63		Brazil	America	Yang et al. (2008)	0.00937499	0.00110297
CR_MONT	BRMT_2_M	Monteiro	Creole	Creole	-16.27	-56.63		Brazil	America	Yang et al. (2008)	0.010628	0.00660367
CR_MONT	BRMT_3_M	Monteiro	Creole	Creole	-16.27	-56.63		Brazil	America	Yang et al. (2008)	0.0111035	0.020958
CR_MONT	BRMT_4_M	Monteiro	Creole	Creole	-16.27	-56.63		Brazil	America	Yang et al. (2008)	0.0112053	0.00355877
CR_MONT	BRMT_5_M	Monteiro	Creole	Creole	-16.27	-56.63		Brazil	America	Yang et al. (2008)	0.00983848	-0.000752713
CR_MONT	BRMT_6_M	Monteiro	Creole	Creole	-16.27	-56.63		Brazil	America	Yang et al. (2008)	0.0116575	0.00402912
CR_MONT	BRMT_7_M	Monteiro	Creole	Creole	-16.27	-56.63		Brazil	America	Yang et al. (2008)	0.0104778	-0.00256205
CR_MONT	BRMT_8_M	Monteiro	Creole	Creole	-16.27	-56.63		Brazil	America	Yang et al. (2008)	0.00861483	-0.000155545
CR_MONT	BRMT_9_M	Monteiro	Creole	Creole	-16.27	-56.63		Brazil	America	Yang et al. (2008)	0.011146	0.0033801
CR_MOUR	BRMO_1_M	Moura	Creole	Creole	-27.2331	-52.0269		Brazil	America	Yang et al. (2008)	0.012145	0.0248615
CR_MOUR	BRMO_2_M	Moura	Creole	Creole	-27.2331	-52.0269		Brazil	America	Yang et al. (2008)	0.014277	0.0109
CR_MOUR	BRMO_3_M	Moura	Creole	Creole	-27.2331	-52.0269		Brazil	America	Yang et al. (2008)	0.0119718	0.0291899
CR_MOUR	BRMO_4_M	Moura	Creole	Creole	-27.2331	-52.0269		Brazil	America	Yang et al. (2008)	0.0123403	0.0196851
CR_MOUR	BRMO_5_M	Moura	Creole	Creole	-27.2331	-52.0269		Brazil	America	Yang et al. (2008)	0.0116807	0.0164266
CR_MOUR	BRMO_6_M	Moura	Creole	Creole	-27.2331	-52.0269		Brazil	America	Yang et al. (2008)	0.0123356	0.0120581
CR_MOUR	BRMO_7_M	Moura	Creole	Creole	-27.2331	-52.0269		Brazil	America	Yang et al. (2008)	0.0124482	0.0226099
CR_MOUR	BRMO_8_M	Moura	Creole	Creole	-27.2331	-52.0269		Brazil	America	Yang et al. (2008)	0.0123362	0.0200162
CR_MOUR	BRMO_9_M	Moura	Creole	Creole	-27.2331	-52.0269		Brazil	America	Yang et al. (2008)	0.0122179	0.0235745
LO_MULE	USMU_14_W	Mulefoot	Local	OtherAme	29.8196	-90.9335		USA	America	Yang et al. (2008)	0.0133197	0.0170343
LO_MULE	USMU_15_W	Mulefoot	Local	OtherAme	29.8196	-90.9335		USA	America	Yang et al. (2008)	0.0127441	0.0139598
LO_MULE	USMU_19_W	Mulefoot	Local	OtherAme	29.8196	-90.9335		USA	America	Yang et al. (2008)	0.012093	0.0156671
LO_MULE	USMU_20_W	Mulefoot	Local	OtherAme	29.8196	-90.9335		USA	America	Yang et al. (2008)	0.0131242	0.0139627
LO_MULE	USMU_21_W	Mulefoot	Local	OtherAme	29.8196	-90.9335		USA	America	Yang et al. (2008)	0.0110479	0.0164539
LO_MULE	USMU_23_W	Mulefoot	Local	OtherAme	29.8196	-90.9335		USA	America	Yang et al. (2008)	0.0132753	0.0129055
LO_MULE	USMU_24_W	Mulefoot	Local	OtherAme	29.8196	-90.9335		USA	America	Yang et al. (2008)	0.012202	0.015917
LO_MULE	USMU_25_W	Mulefoot	Local	OtherAme	29.8196	-90.9335		USA	America	Yang et al. (2008)	0.0123112	0.0153662
LO_MULE	USMU_29_W	Mulefoot	Local	OtherAme	29.8196	-90.9335		USA	America	Yang et al. (2008)	0.012731	0.0168129
LO_MULE	USMU_30_W	Mulefoot	Local	OtherAme	29.8196	-90.9335		USA	America	Yang et al. (2008)	0.0124138	0.0158594
LO_MULE	USMU_31_W	Mulefoot	Local	OtherAme	29.8196	-90.9335		USA	America	Yang et al. (2008)	0.0120653	0.0122822
LO_MULE	USMU_39_W	Mulefoot	Local	OtherAme	29.8196	-90.9335		USA	America	Yang et al. (2008)	0.0123074	0.0148191
LO_MULE	USMU_40_W	Mulefoot	Local	OtherAme	29.8196	-90.9335		USA	America	Yang et al. (2008)	0.0123435	0.0165687
LO_MULE	USMU_41_W	Mulefoot	Local	OtherAme	29.8196	-90.9335		USA	America	Yang et al. (2008)	0.0116736	0.0190009
LO_MULE	USMU_42_W	Mulefoot	Local	OtherAme	29.8196	-90.9335		USA	America	Yang et al. (2008)	0.0118813	0.0176618
LO_MULE	USMU_44_W	Mulefoot	Local	OtherAme	29.8196	-90.9335		USA	America	Yang et al. (2008)	0.0120182	0.0163559
LO_MULE	USMU_45_W	Mulefoot	Local	OtherAme	29.8196	-90.9335		USA	America	Yang et al. (2008)	0.0119489	0.0139373
LO_MULE	USMU_46_W	Mulefoot	Local	OtherAme	29.8196	-90.9335		USA	America	Yang et al. (2008)	0.0118633	0.0167124
LO_MULE	USMU_47_W	Mulefoot	Local	OtherAme	29.8196	-90.9335		USA	America	Yang et al. (2008)	0.0113851	0.0143748
LO_MULE	USMU_48_W	Mulefoot	Local	OtherAme	29.8196	-90.9335		USA	America	Yang et al. (2008)	0.0114194	0.0147962
LO_OSSA	USOS_1_W	Ossabaw	Local	OtherAme	31.7263	-81.1288		USA	America	Yang et al. (2008)	0.0119684	0.0130562
LO_OSSA	USOS_2_W	Ossabaw	Local	OtherAme	31.7263	-81.1288		USA	America	Yang et al. (2008)	0.0137065	0.00638983
LO_OSSA	USOS_3_W	Ossabaw	Local	OtherAme	31.7263	-81.1288		USA	America	Yang et al. (2008)	0.0137607	0.00574421
LO_OSSA	USOS_4_W	Ossabaw	Local	OtherAme	31.7263	-81.1288		USA	America	Yang et al. (2008)	0.0114745	0.0140593
LO_OSSA	USOS_5_W	Ossabaw	Local	OtherAme	31.7263	-81.1288		USA	America	Yang et al. (2008)	0.0141028	0.0046349
LO_OSSA	USOS_6_W	Ossabaw	Local	OtherAme	31.7263	-81.1288		USA	America	Yang et al. (2008)	0.0124302	0.00931053
CR_PIAU	BRPU_1_M	Piau	Creole	Creole	-12.57	-41.7		Brazil	America	Yang et al. (2008)	0.0130392	0.00071064
CR_PIAU	BRPU_10_M	Piau	Creole	Creole	-12.57	-41.7		Brazil	America	Yang et al. (2008)	0.011316	0.00206635
CR_PIAU	BRPU_2_M	Piau	Creole	Creole	-12.57	-41.7		Brazil	America	Yang et al. (2008)	0.0100087	0.00354907
CR_PIAU	BRPU_3_M	Piau	Creole	Creole	-12.57	-41.7		Brazil	America	Yang et al. (2008)	0.0111876	0.00302281
CR_PIAU	BRPU_4_M	Piau	Creole	Creole	-12.57	-41.7		Brazil	America	Yang et al. (2008)	0.0113516	0.00540372
CR_PIAU	BRPU_5_M	Piau	Creole	Creole	-12.57	-41.7		Brazil	America	Yang et al. (2008)	0.0102921	0.00612153
CR_PIAU	BRPU_6_M	Piau	Creole	Creole	-12.57	-41.7		Brazil	America	Yang et al. (2008)	0.0110483	0.00523599
CR_PIAU	BRPU_7_M	Piau	Creole	Creole	-12.57	-41.7		Brazil	America	Yang et al. (2008)	0.0103247	0.00224149
CR_PIAU	BRPU_9_M	Piau	Creole	Creole	-12.57	-41.7		Brazil	America	Yang et al. (2008)	0.0101638	0.00648243
LO_POLA	USPC_1_W	Poland_China	Local	OtherAme	25.7748	-80.1977		USA	America	Yang et al. (2008)	0.0135565	0.0138483
LO_POLA	USPC_2_W	Poland_China	Local	OtherAme	25.7748	-80.1977		USA	America	Yang et al. (2008)	0.0130825	0.00554603
LO_POLA	USPC_3_W	Poland_China	Local	OtherAme	25.7748	-80.1977		USA	America	Yang et al. (2008)	0.0140765	0.014895
LO_POLA	USPC_4_W	Poland_China	Local	OtherAme	25.7748	-80.1977		USA	America	Yang et al. (2008)	0.0124891	0.000273656
LO_POLA	USPC_5_W	Poland_China	Local	OtherAme	25.7748	-80.1977		USA	America	Yang et al. (2008)	0.0127872	0.00819893
LO_POLA	USPC_6_W	Poland_China	Local	OtherAme	25.7748	-80.1977		USA	America	Yang et al. (2008)	0.0136178	0.00107214
LO_POLA	USSP_1_W	Spot	Local	OtherAme	37.5	77.59	Richmond_Virginia	USA	America	Yang et al. (2008)	0.0128454	-0.00726873
LO_POLA	USSP_2_W	Spot	Local	OtherAme	37.5	77.59	Richmond_Virginia	USA	America	Yang et al. (2008)	0.0110195	0.00346636
LO_POLA	USSP_3_W	Spot	Local	OtherAme	37.5	77.59	Richmond_Virginia	USA	America	Yang et al. (2008)	0.0126659	0.00651795
LO_POLA	USSP_4_W	Spot	Local	OtherAme	37.5	77.59	Richmond_Virginia	USA	America	Yang et al. (2008)	0.0143786	-0.0083233
LO_POLA	USSP_5_W	Spot	Local	OtherAme	37.5	77.59	Richmond_Virginia	USA	America	Yang et al. (2008)	0.0133417	-0.0134467
LO_POLA	USSP_6_W	Spot	Local	OtherAme	37.5	77.59	Richmond_Virginia	USA	America	Yang et al. (2008)	0.0123428	0.0142536
LO_POLA	USSP_7_W	Spot	Local	OtherAme	37.5	77.59	Richmond_Virginia	USA	America	Yang et al. (2008)	0.0135554	0.0151477
LO_POLA	USSP_8_W	Spot	Local	OtherAme	37.5	77.59	Richmond_Virginia	USA	America	Yang et al. (2008)	0.0126512	0.0184907
LO_POLA	USSP_9_W	Spot	Local	OtherAme	37.5	77.59	Richmond_Virginia	USA	America	Yang et al. (2008)	0.0134158	0.0102314
LO_GUIN	USGHLS013	Guinea_Hog	Local	OtherAme	27.3	82.4	Myakka_City_FL	USA	America	Pérez-Enciso et al (2013)	0.0138059	0.0174462
LO_GUIN	USGHLS014	Guinea_Hog	Local	OtherAme	27.3	82.4	Myakka_City_FL	USA	America	Pérez-Enciso et al (2013)	0.0125434	0.015568
LO_GUIN	USGHLS025	Guinea_Hog	Local	OtherAme	27.3	82.4	Myakka_City_FL	USA	America	Pérez-Enciso et al (2013)	0.0119038	0.0174905
LO_GUIN	USGHLS026	Guinea_Hog	Local	OtherAme	27.3	82.4	Myakka_City_FL	USA	America	Pérez-Enciso et al (2013)	0.0143022	0.0137907
LO_GUIN	USGHLS027	Guinea_Hog	Local	OtherAme	27.3	82.4	Myakka_City_FL	USA	America	Pérez-Enciso et al (2013)	0.0129893	0.0146753
LO_GUIN	USGHLS041	Guinea_Hog	Local	OtherAme	27.3	82.4	Myakka_City_FL	USA	America	Pérez-Enciso et al (2013)	0.0133135	0.0142382
LO_GUIN	USGHLS042	Guinea_Hog	Local	OtherAme	27.3	82.4	Myakka_City_FL	USA	America	Pérez-Enciso et al (2013)	0.0141146	0.0162364
LO_GUIN	USGHLS043	Guinea_Hog	Local	OtherAme	27.3	82.4	Myakka_City_FL	USA	America	Pérez-Enciso et al (2013)	0.0144855	0.015168
LO_GUIN	USGHLS044	Guinea_Hog	Local	OtherAme	27.3	82.4	Myakka_City_FL	USA	America	Pérez-Enciso et al (2013)	0.0135456	0.0135953
LO_GUIN	USGHLS045	Guinea_Hog	Local	OtherAme	27.3	82.4	Myakka_City_FL	USA	America	Pérez-Enciso et al (2013)	0.0132215	0.0155433
LO_GUIN	USGHLS046	Guinea_Hog	Local	OtherAme	27.3	82.4	Myakka_City_FL	USA	America	Pérez-Enciso et al (2013)	0.0136227	0.0146251
LO_GUIN	USGHLS047	Guinea_Hog	Local	OtherAme	27.3	82.4	Myakka_City_FL	USA	America	Pérez-Enciso et al (2013)	0.0131419	0.0148635
LO_GUIN	USGHLS048	Guinea_Hog	Local	OtherAme	27.3	82.4	Myakka_City_FL	USA	America	Pérez-Enciso et al (2013)	0.0142561	0.017193
LO_GUIN	USGHLS052	Guinea_Hog	Local	OtherAme	27.3	82.4	Myakka_City_FL	USA	America	Pérez-Enciso et al (2013)	0.0127788	0.0185036
LO_GUIN	USGHLS053	Guinea_Hog	Local	OtherAme	27.3	82.4	Myakka_City_FL	USA	America	Pérez-Enciso et al (2013)	0.012622	0.0172212
LO_OSSA	USOB332	Ossabaw	Local	OtherAme	31.76	81.19	Ossabaw_Island	USA	America	Pérez-Enciso et al (2013)	0.0114598	0.0140227
LO_OSSA	USOB335	Ossabaw	Local	OtherAme	31.76	81.19	Ossabaw_Island	USA	America	Pérez-Enciso et al (2013)	0.0141051	0.00463082
LO_OSSA	USOB346	Ossabaw	Local	OtherAme	31.76	81.19	Ossabaw_Island	USA	America	Pérez-Enciso et al (2013)	0.0130428	0.00797548
LO_OSSA	USOB416	Ossabaw	Local	OtherAme	31.76	81.19	Ossabaw_Island	USA	America	Pérez-Enciso et al (2013)	0.0119376	0.0130599
LO_OSSA	USOB463	Ossabaw	Local	OtherAme	31.76	81.19	Ossabaw_Island	USA	America	Pérez-Enciso et al (2013)	0.0137104	0.00638372
LO_OSSA	USOB466	Ossabaw	Local	OtherAme	31.76	81.19	Ossabaw_Island	USA	America	Pérez-Enciso et al (2013)	0.0137741	0.00574109
LO_OSSA	USOB556	Ossabaw	Local	OtherAme	31.76	81.19	Ossabaw_Island	USA	America	Pérez-Enciso et al (2013)	0.0124147	0.00931646
LO_BAMA	CNBX_1_J	Bamaxiang	Local	China	24.15	107.25	Guangxi	China	Asia	Yang et al. (2008)	-0.0347685	-0.00213796
LO_BAMA	CNBX_10_J	Bamaxiang	Local	China	24.15	107.25	Guangxi	China	Asia	Yang et al. (2008)	-0.0348295	-0.0020753
LO_BAMA	CNBX_11_J	Bamaxiang	Local	China	24.15	107.25	Guangxi	China	Asia	Yang et al. (2008)	-0.0339402	-0.00211979
LO_BAMA	CNBX_12_J	Bamaxiang	Local	China	24.15	107.25	Guangxi	China	Asia	Yang et al. (2008)	-0.0337713	-0.00233546
LO_BAMA	CNBX_13_J	Bamaxiang	Local	China	24.15	107.25	Guangxi	China	Asia	Yang et al. (2008)	-0.0337657	-0.00188421
LO_BAMA	CNBX_14_J	Bamaxiang	Local	China	24.15	107.25	Guangxi	China	Asia	Yang et al. (2008)	-0.0334104	-0.00156574
LO_BAMA	CNBX_15_J	Bamaxiang	Local	China	24.15	107.25	Guangxi	China	Asia	Yang et al. (2008)	-0.0344095	-0.00164115
LO_BAMA	CNBX_16_J	Bamaxiang	Local	China	24.15	107.25	Guangxi	China	Asia	Yang et al. (2008)	-0.0340365	-0.00197098
LO_BAMA	CNBX_2_J	Bamaxiang	Local	China	24.15	107.25	Guangxi	China	Asia	Yang et al. (2008)	-0.0343754	-0.00170503
LO_BAMA	CNBX_3_J	Bamaxiang	Local	China	24.15	107.25	Guangxi	China	Asia	Yang et al. (2008)	-0.0338891	-0.00297045
LO_BAMA	CNBX_4_J	Bamaxiang	Local	China	24.15	107.25	Guangxi	China	Asia	Yang et al. (2008)	-0.0343979	-0.00223978
LO_BAMA	CNBX_5_J	Bamaxiang	Local	China	24.15	107.25	Guangxi	China	Asia	Yang et al. (2008)	-0.0341703	-0.00277221
LO_BAMA	CNBX_6_J	Bamaxiang	Local	China	24.15	107.25	Guangxi	China	Asia	Yang et al. (2008)	-0.0342683	-0.0031025
LO_BAMA	CNBX_7_J	Bamaxiang	Local	China	24.15	107.25	Guangxi	China	Asia	Yang et al. (2008)	-0.0342808	-0.00274166
LO_BAMA	CNBX_8_J	Bamaxiang	Local	China	24.15	107.25	Guangxi	China	Asia	Yang et al. (2008)	-0.0332537	-0.0019575
LO_BAMA	CNBX_9_J	Bamaxiang	Local	China	24.15	107.25	Guangxi	China	Asia	Yang et al. (2008)	-0.0342521	-0.00297583
LO_BAME	CNBM_1_J	Bamei	Local	China	35.7484	107.632		China	Asia	Yang et al. (2008)	-0.0306357	-0.00128533
LO_BAME	CNBM_10_J	Bamei	Local	China	35.7484	107.632		China	Asia	Yang et al. (2008)	-0.0331337	-0.00155186
LO_BAME	CNBM_11_J	Bamei	Local	China	35.7484	107.632		China	Asia	Yang et al. (2008)	-0.0295026	0.000635077
LO_BAME	CNBM_12_J	Bamei	Local	China	35.7484	107.632		China	Asia	Yang et al. (2008)	-0.0296608	-0.00098511
LO_BAME	CNBM_13_J	Bamei	Local	China	35.7484	107.632		China	Asia	Yang et al. (2008)	-0.0296799	-0.000286196
LO_BAME	CNBM_14_J	Bamei	Local	China	35.7484	107.632		China	Asia	Yang et al. (2008)	-0.0297348	-0.000824468
LO_BAME	CNBM_15_J	Bamei	Local	China	35.7484	107.632		China	Asia	Yang et al. (2008)	-0.0327581	-0.000653535
LO_BAME	CNBM_16_J	Bamei	Local	China	35.7484	107.632		China	Asia	Yang et al. (2008)	-0.0319385	-0.00211998
LO_BAME	CNBM_2_J	Bamei	Local	China	35.7484	107.632		China	Asia	Yang et al. (2008)	-0.0321917	-0.00117509
LO_BAME	CNBM_3_J	Bamei	Local	China	35.7484	107.632		China	Asia	Yang et al. (2008)	-0.0306027	0.00142873
LO_BAME	CNBM_4_J	Bamei	Local	China	35.7484	107.632		China	Asia	Yang et al. (2008)	-0.032351	-0.00043533
LO_BAME	CNBM_5_J	Bamei	Local	China	35.7484	107.632		China	Asia	Yang et al. (2008)	-0.0328216	-0.00129771
LO_BAME	CNBM_6_J	Bamei	Local	China	35.7484	107.632		China	Asia	Yang et al. (2008)	-0.0282865	-0.000297538
LO_BAME	CNBM_7_J	Bamei	Local	China	35.7484	107.632		China	Asia	Yang et al. (2008)	-0.0335172	-0.00175834
LO_BAME	CNBM_8_J	Bamei	Local	China	35.7484	107.632		China	Asia	Yang et al. (2008)	-0.029101	0.000426766
LO_BAME	CNBM_9_J	Bamei	Local	China	35.7484	107.632		China	Asia	Yang et al. (2008)	-0.0294941	-0.00122371
LO_CHIA	THCD_1_W	ChiangDao_ChiangMai	Local	OtherAsi	19.3811	98.9675		Thailand	Asia	Yang et al. (2008)	-0.0342791	0.00013109
LO_CHIA	THCD_2_W	ChiangDao_ChiangMai	Local	OtherAsi	19.3811	98.9675		Thailand	Asia	Yang et al. (2008)	-0.0341123	3.79355e-05
LO_CHIA	THCD_3_W	ChiangDao_ChiangMai	Local	OtherAsi	19.3811	98.9675		Thailand	Asia	Yang et al. (2008)	-0.0343951	-0.000185393
LO_CHIA	THCD_4_W	ChiangDao_ChiangMai	Local	OtherAsi	19.3811	98.9675		Thailand	Asia	Yang et al. (2008)	-0.0133161	0.0264811
LO_CHIA	THCD_5_W	ChiangDao_ChiangMai	Local	OtherAsi	19.3811	98.9675		Thailand	Asia	Yang et al. (2008)	-0.0209366	0.0124781
LO_CHIA	THCD_6_W	ChiangDao_ChiangMai	Local	OtherAsi	19.3811	98.9675		Thailand	Asia	Yang et al. (2008)	-0.0208454	0.0204294
LO_CHIA	THCD_7_W	ChiangDao_ChiangMai	Local	OtherAsi	19.3811	98.9675		Thailand	Asia	Yang et al. (2008)	-0.0344545	-0.00276438
LO_CONG	CNCJ_1_J	Congjiangxiang	Local	China	25.35	108.54		China	Asia	Yang et al. (2008)	-0.0349923	-0.00238316
LO_CONG	CNCJ_10_J	Congjiangxiang	Local	China	25.35	108.54		China	Asia	Yang et al. (2008)	-0.0348596	-0.00250521
LO_CONG	CNCJ_11_J	Congjiangxiang	Local	China	25.35	108.54		China	Asia	Yang et al. (2008)	-0.0348845	-0.00226225
LO_CONG	CNCJ_12_J	Congjiangxiang	Local	China	25.35	108.54		China	Asia	Yang et al. (2008)	-0.0347265	-0.00222028
LO_CONG	CNCJ_13_J	Congjiangxiang	Local	China	25.35	108.54		China	Asia	Yang et al. (2008)	-0.0350606	-0.00300424
LO_CONG	CNCJ_14_J	Congjiangxiang	Local	China	25.35	108.54		China	Asia	Yang et al. (2008)	-0.0345787	-0.0020529
LO_CONG	CNCJ_15_J	Congjiangxiang	Local	China	25.35	108.54		China	Asia	Yang et al. (2008)	-0.0345987	-0.00196573
LO_CONG	CNCJ_16_J	Congjiangxiang	Local	China	25.35	108.54		China	Asia	Yang et al. (2008)	-0.034603	-0.00245851
LO_CONG	CNCJ_2_J	Congjiangxiang	Local	China	25.35	108.54		China	Asia	Yang et al. (2008)	-0.0347002	-0.00209865
LO_CONG	CNCJ_3_J	Congjiangxiang	Local	China	25.35	108.54		China	Asia	Yang et al. (2008)	-0.0348988	-0.00272398
LO_CONG	CNCJ_4_J	Congjiangxiang	Local	China	25.35	108.54		China	Asia	Yang et al. (2008)	-0.0342453	-0.00235103
LO_CONG	CNCJ_5_J	Congjiangxiang	Local	China	25.35	108.54		China	Asia	Yang et al. (2008)	-0.0346308	-0.00182199
LO_CONG	CNCJ_6_J	Congjiangxiang	Local	China	25.35	108.54		China	Asia	Yang et al. (2008)	-0.0346791	-0.002566
LO_CONG	CNCJ_7_J	Congjiangxiang	Local	China	25.35	108.54		China	Asia	Yang et al. (2008)	-0.0342746	-0.00124208
LO_CONG	CNCJ_8_J	Congjiangxiang	Local	China	25.35	108.54		China	Asia	Yang et al. (2008)	-0.0346368	-0.00257312
LO_CONG	CNCJ_9_J	Congjiangxiang	Local	China	25.35	108.54		China	Asia	Yang et al. (2008)	-0.0345542	-0.00220129
LO_DIAN	CNDN_10_J	Diannanxiaoer	Local	China	21.29	101.34		China	Asia	Yang et al. (2008)	-0.0314144	-0.000353641
LO_DIAN	CNDN_11_J	Diannanxiaoer	Local	China	21.29	101.34		China	Asia	Yang et al. (2008)	-0.0330862	-0.00224499
LO_DIAN	CNDN_13_J	Diannanxiaoer	Local	China	21.29	101.34		China	Asia	Yang et al. (2008)	-0.0329385	-0.00368035
LO_DIAN	CNDN_14_J	Diannanxiaoer	Local	China	21.29	101.34		China	Asia	Yang et al. (2008)	-0.0288485	-0.00246453
LO_DIAN	CNDN_15_J	Diannanxiaoer	Local	China	21.29	101.34		China	Asia	Yang et al. (2008)	-0.033424	-0.00282778
LO_DIAN	CNDN_2_J	Diannanxiaoer	Local	China	21.29	101.34		China	Asia	Yang et al. (2008)	-0.0329073	-0.00354498
LO_DIAN	CNDN_3_J	Diannanxiaoer	Local	China	21.29	101.34		China	Asia	Yang et al. (2008)	-0.0334504	-0.00242827
LO_DIAN	CNDN_4_J	Diannanxiaoer	Local	China	21.29	101.34		China	Asia	Yang et al. (2008)	-0.03165	-0.0036116
LO_DIAN	CNDN_5_J	Diannanxiaoer	Local	China	21.29	101.34		China	Asia	Yang et al. (2008)	-0.0326641	-0.0028701
LO_DIAN	CNDN_6_J	Diannanxiaoer	Local	China	21.29	101.34		China	Asia	Yang et al. (2008)	-0.0321295	-0.00310402
LO_DIAN	CNDN_7_J	Diannanxiaoer	Local	China	21.29	101.34		China	Asia	Yang et al. (2008)	-0.0326128	-0.00260502
LO_DIAN	CNDN_8_J	Diannanxiaoer	Local	China	21.29	101.34		China	Asia	Yang et al. (2008)	-0.0322355	-0.00263119
LO_DIAN	CNDN_9_J	Diannanxiaoer	Local	China	21.29	101.34		China	Asia	Yang et al. (2008)	-0.0329114	-0.00251675
LO_DIQI	CNDQ_1_J	DiqingZang	Local	China	27.83	99.71		China	Asia	Yang et al. (2008)	-0.0338	-0.00162394
LO_DIQI	CNDQ_10_J	DiqingZang	Local	China	27.83	99.71		China	Asia	Yang et al. (2008)	-0.0340114	-0.000479044
LO_DIQI	CNDQ_11_J	DiqingZang	Local	China	27.83	99.71		China	Asia	Yang et al. (2008)	-0.0341548	-0.00171503
LO_DIQI	CNDQ_12_J	DiqingZang	Local	China	27.83	99.71		China	Asia	Yang et al. (2008)	-0.034539	-0.00146692
LO_DIQI	CNDQ_13_J	DiqingZang	Local	China	27.83	99.71		China	Asia	Yang et al. (2008)	-0.0345357	-0.00152297
LO_DIQI	CNDQ_14_J	DiqingZang	Local	China	27.83	99.71		China	Asia	Yang et al. (2008)	-0.0347501	-0.00153587
LO_DIQI	CNDQ_15_J	DiqingZang	Local	China	27.83	99.71		China	Asia	Yang et al. (2008)	-0.0348362	-0.00159444
LO_DIQI	CNDQ_16_J	DiqingZang	Local	China	27.83	99.71		China	Asia	Yang et al. (2008)	-0.0341219	-0.000890447
LO_DIQI	CNDQ_17_J	DiqingZang	Local	China	27.83	99.71		China	Asia	Yang et al. (2008)	-0.0339372	-0.00188123
LO_DIQI	CNDQ_18_J	DiqingZang	Local	China	27.83	99.71		China	Asia	Yang et al. (2008)	-0.0340899	-0.00134153
LO_DIQI	CNDQ_19_J	DiqingZang	Local	China	27.83	99.71		China	Asia	Yang et al. (2008)	-0.0345324	-0.00184719
LO_DIQI	CNDQ_2_J	DiqingZang	Local	China	27.83	99.71		China	Asia	Yang et al. (2008)	-0.0343042	-0.00140578
LO_DIQI	CNDQ_3_J	DiqingZang	Local	China	27.83	99.71		China	Asia	Yang et al. (2008)	-0.0331214	-0.000752166
LO_DIQI	CNDQ_4_J	DiqingZang	Local	China	27.83	99.71		China	Asia	Yang et al. (2008)	-0.0346352	-0.000675474
LO_DIQI	CNDQ_5_J	DiqingZang	Local	China	27.83	99.71		China	Asia	Yang et al. (2008)	-0.0334011	-0.00155034
LO_DIQI	CNDQ_6_J	DiqingZang	Local	China	27.83	99.71		China	Asia	Yang et al. (2008)	-0.0330312	-0.000725574
LO_DIQI	CNDQ_7_J	DiqingZang	Local	China	27.83	99.71		China	Asia	Yang et al. (2008)	-0.0339256	-0.0010613
LO_DIQI	CNDQ_8_J	DiqingZang	Local	China	27.83	99.71		China	Asia	Yang et al. (2008)	-0.0344465	-0.00144751
LO_DIQI	CNDQ_9_J	DiqingZang	Local	China	27.83	99.71		China	Asia	Yang et al. (2008)	-0.0339433	-0.00163243
LO_DONG	CNDS_1_J	Dongshan	Local	China	25.94	111.08	Guangxi	China	Asia	Yang et al. (2008)	-0.0349065	-0.00226468
LO_DONG	CNDS_10_J	Dongshan	Local	China	25.94	111.08	Guangxi	China	Asia	Yang et al. (2008)	-0.0353558	-0.00197768
LO_DONG	CNDS_11_J	Dongshan	Local	China	25.94	111.08	Guangxi	China	Asia	Yang et al. (2008)	-0.0351655	-0.00202759
LO_DONG	CNDS_12_J	Dongshan	Local	China	25.94	111.08	Guangxi	China	Asia	Yang et al. (2008)	-0.0349755	-0.0020702
LO_DONG	CNDS_13_J	Dongshan	Local	China	25.94	111.08	Guangxi	China	Asia	Yang et al. (2008)	-0.0348689	-0.00202171
LO_DONG	CNDS_14_J	Dongshan	Local	China	25.94	111.08	Guangxi	China	Asia	Yang et al. (2008)	-0.0350108	-0.00188537
LO_DONG	CNDS_15_J	Dongshan	Local	China	25.94	111.08	Guangxi	China	Asia	Yang et al. (2008)	-0.0350508	-0.00157771
LO_DONG	CNDS_2_J	Dongshan	Local	China	25.94	111.08	Guangxi	China	Asia	Yang et al. (2008)	-0.0349039	-0.001994
LO_DONG	CNDS_3_J	Dongshan	Local	China	25.94	111.08	Guangxi	China	Asia	Yang et al. (2008)	-0.0348963	-0.00189186
LO_DONG	CNDS_4_J	Dongshan	Local	China	25.94	111.08	Guangxi	China	Asia	Yang et al. (2008)	-0.0350063	-0.00268478
LO_DONG	CNDS_5_J	Dongshan	Local	China	25.94	111.08	Guangxi	China	Asia	Yang et al. (2008)	-0.0351363	-0.00191592
LO_DONG	CNDS_6_J	Dongshan	Local	China	25.94	111.08	Guangxi	China	Asia	Yang et al. (2008)	-0.0352025	-0.00197947
LO_DONG	CNDS_7_J	Dongshan	Local	China	25.94	111.08	Guangxi	China	Asia	Yang et al. (2008)	-0.0350474	-0.00173501
LO_DONG	CNDS_8_J	Dongshan	Local	China	25.94	111.08	Guangxi	China	Asia	Yang et al. (2008)	-0.0352909	-0.0021553
LO_DONG	CNDS_9_J	Dongshan	Local	China	25.94	111.08	Guangxi	China	Asia	Yang et al. (2008)	-0.035129	-0.00262942
LO_ERHU	CNEH_1_J	Erhualian	Local	China	31.72	119.93	Jiangsu	China	Asia	Yang et al. (2008)	-0.0346575	0.000626896
LO_ERHU	CNEH_10_J	Erhualian	Local	China	31.72	119.93	Jiangsu	China	Asia	Yang et al. (2008)	-0.0345623	-0.000401874
LO_ERHU	CNEH_11_J	Erhualian	Local	China	31.72	119.93	Jiangsu	China	Asia	Yang et al. (2008)	-0.034956	-0.000792903
LO_ERHU	CNEH_12_J	Erhualian	Local	China	31.72	119.93	Jiangsu	China	Asia	Yang et al. (2008)	-0.0348236	-0.00105766
LO_ERHU	CNEH_13_J	Erhualian	Local	China	31.72	119.93	Jiangsu	China	Asia	Yang et al. (2008)	-0.0337344	-0.00190107
LO_ERHU	CNEH_14_J	Erhualian	Local	China	31.72	119.93	Jiangsu	China	Asia	Yang et al. (2008)	-0.0341593	-0.00131897
LO_ERHU	CNEH_15_J	Erhualian	Local	China	31.72	119.93	Jiangsu	China	Asia	Yang et al. (2008)	-0.0346515	-0.00163073
LO_ERHU	CNEH_16_J	Erhualian	Local	China	31.72	119.93	Jiangsu	China	Asia	Yang et al. (2008)	-0.0348127	-0.00141859
LO_ERHU	CNEH_2_J	Erhualian	Local	China	31.72	119.93	Jiangsu	China	Asia	Yang et al. (2008)	-0.0350825	-0.0016061
LO_ERHU	CNEH_21_J	Erhualian	Local	China	31.72	119.93	Jiangsu	China	Asia	Yang et al. (2008)	-0.0349929	-0.000320579
LO_ERHU	CNEH_26_J	Erhualian	Local	China	31.72	119.93	Jiangsu	China	Asia	Yang et al. (2008)	-0.0336899	-0.00131596
LO_ERHU	CNEH_27_J	Erhualian	Local	China	31.72	119.93	Jiangsu	China	Asia	Yang et al. (2008)	-0.0344613	-0.00114872
LO_ERHU	CNEH_28_J	Erhualian	Local	China	31.72	119.93	Jiangsu	China	Asia	Yang et al. (2008)	-0.0340463	-0.000946818
LO_ERHU	CNEH_3_J	Erhualian	Local	China	31.72	119.93	Jiangsu	China	Asia	Yang et al. (2008)	-0.0349954	-0.0011993
LO_ERHU	CNEH_4_J	Erhualian	Local	China	31.72	119.93	Jiangsu	China	Asia	Yang et al. (2008)	-0.0345104	-0.000744702
LO_ERHU	CNEH_5_J	Erhualian	Local	China	31.72	119.93	Jiangsu	China	Asia	Yang et al. (2008)	-0.0342821	-0.0014235
LO_ERHU	CNEH_6_J	Erhualian	Local	China	31.72	119.93	Jiangsu	China	Asia	Yang et al. (2008)	-0.034693	-0.0011927
LO_ERHU	CNEH_7_J	Erhualian	Local	China	31.72	119.93	Jiangsu	China	Asia	Yang et al. (2008)	-0.0345444	-0.0017868
LO_ERHU	CNEH_8_J	Erhualian	Local	China	31.72	119.93	Jiangsu	China	Asia	Yang et al. (2008)	-0.0345621	-0.00111794
LO_ERHU	CNEH_9_J	Erhualian	Local	China	31.72	119.93	Jiangsu	China	Asia	Yang et al. (2008)	-0.034917	-0.000394794
LO_GANS	CNGS_1_J	GansuZang	Local	China	34.9973	103.086		China	Asia	Yang et al. (2008)	-0.0340712	-0.000880397
LO_GANS	CNGS_10_J	GansuZang	Local	China	34.9973	103.086		China	Asia	Yang et al. (2008)	-0.0334876	-0.00156766
LO_GANS	CNGS_11_J	GansuZang	Local	China	34.9973	103.086		China	Asia	Yang et al. (2008)	-0.033979	-0.00181386
LO_GANS	CNGS_12_J	GansuZang	Local	China	34.9973	103.086		China	Asia	Yang et al. (2008)	-0.0340036	-0.00156676
LO_GANS	CNGS_13_J	GansuZang	Local	China	34.9973	103.086		China	Asia	Yang et al. (2008)	-0.0324194	-0.00215234
LO_GANS	CNGS_14_J	GansuZang	Local	China	34.9973	103.086		China	Asia	Yang et al. (2008)	-0.0331998	-0.00160857
LO_GANS	CNGS_15_J	GansuZang	Local	China	34.9973	103.086		China	Asia	Yang et al. (2008)	-0.0342289	-0.001107
LO_GANS	CNGS_16_J	GansuZang	Local	China	34.9973	103.086		China	Asia	Yang et al. (2008)	-0.0336616	-0.00215237
LO_GANS	CNGS_17_J	GansuZang	Local	China	34.9973	103.086		China	Asia	Yang et al. (2008)	-0.0340229	-0.00145342
LO_GANS	CNGS_18_J	GansuZang	Local	China	34.9973	103.086		China	Asia	Yang et al. (2008)	-0.0340997	-0.000903601
LO_GANS	CNGS_19_J	GansuZang	Local	China	34.9973	103.086		China	Asia	Yang et al. (2008)	-0.033492	-0.000807557
LO_GANS	CNGS_2_J	GansuZang	Local	China	34.9973	103.086		China	Asia	Yang et al. (2008)	-0.0336462	-0.00228295
LO_GANS	CNGS_20_J	GansuZang	Local	China	34.9973	103.086		China	Asia	Yang et al. (2008)	-0.033761	-0.0018811
LO_GANS	CNGS_21_J	GansuZang	Local	China	34.9973	103.086		China	Asia	Yang et al. (2008)	-0.0334063	-0.000386783
LO_GANS	CNGS_3_J	GansuZang	Local	China	34.9973	103.086		China	Asia	Yang et al. (2008)	-0.0334889	-0.00195468
LO_GANS	CNGS_5_J	GansuZang	Local	China	34.9973	103.086		China	Asia	Yang et al. (2008)	-0.0340108	-0.00154534
LO_GANS	CNGS_6_J	GansuZang	Local	China	34.9973	103.086		China	Asia	Yang et al. (2008)	-0.0337213	-0.00183457
LO_GANS	CNGS_7_J	GansuZang	Local	China	34.9973	103.086		China	Asia	Yang et al. (2008)	-0.0329982	-0.00132601
LO_GANS	CNGS_8_J	GansuZang	Local	China	34.9973	103.086		China	Asia	Yang et al. (2008)	-0.0330728	-0.00108799
LO_GANS	CNGS_9_J	GansuZang	Local	China	34.9973	103.086		China	Asia	Yang et al. (2008)	-0.0340359	-0.0015043
LO_GANX	CNGX_1_J	Ganxiliangtouwu	Local	China	28.1991	114.861	Jiangxi	China	Asia	Yang et al. (2008)	-0.0347201	-0.00107689
LO_GANX	CNGX_10_J	Ganxiliangtouwu	Local	China	28.1991	114.861	Jiangxi	China	Asia	Yang et al. (2008)	-0.0352108	-0.000942327
LO_GANX	CNGX_11_J	Ganxiliangtouwu	Local	China	28.1991	114.861	Jiangxi	China	Asia	Yang et al. (2008)	-0.034856	-0.00123116
LO_GANX	CNGX_12_J	Ganxiliangtouwu	Local	China	28.1991	114.861	Jiangxi	China	Asia	Yang et al. (2008)	-0.0350598	-0.00111447
LO_GANX	CNGX_13_J	Ganxiliangtouwu	Local	China	28.1991	114.861	Jiangxi	China	Asia	Yang et al. (2008)	-0.0352426	-0.000994003
LO_GANX	CNGX_2_J	Ganxiliangtouwu	Local	China	28.1991	114.861	Jiangxi	China	Asia	Yang et al. (2008)	-0.0346616	-0.00113694
LO_GANX	CNGX_3_J	Ganxiliangtouwu	Local	China	28.1991	114.861	Jiangxi	China	Asia	Yang et al. (2008)	-0.0350274	-0.00120582
LO_GANX	CNGX_4_J	Ganxiliangtouwu	Local	China	28.1991	114.861	Jiangxi	China	Asia	Yang et al. (2008)	-0.0348896	-0.000846638
LO_GANX	CNGX_5_J	Ganxiliangtouwu	Local	China	28.1991	114.861	Jiangxi	China	Asia	Yang et al. (2008)	-0.0348609	-0.00116904
LO_GANX	CNGX_6_J	Ganxiliangtouwu	Local	China	28.1991	114.861	Jiangxi	China	Asia	Yang et al. (2008)	-0.0351025	-0.00159024
LO_GANX	CNGX_7_J	Ganxiliangtouwu	Local	China	28.1991	114.861	Jiangxi	China	Asia	Yang et al. (2008)	-0.0350396	-0.00126317
LO_GANX	CNGX_8_J	Ganxiliangtouwu	Local	China	28.1991	114.861	Jiangxi	China	Asia	Yang et al. (2008)	-0.0351377	-0.00150944
LO_GANX	CNGX_9_J	Ganxiliangtouwu	Local	China	28.1991	114.861	Jiangxi	China	Asia	Yang et al. (2008)	-0.0351363	-0.00102519
LO_GONG	CNXZ_1_J	GongbujiangdaZang	Local	China	30.0252	93.2421		China	Asia	Yang et al. (2008)	-0.0329261	-0.00159439
LO_GONG	CNXZ_12_J	GongbujiangdaZang	Local	China	30.0252	93.2421		China	Asia	Yang et al. (2008)	-0.0321623	-0.00130187
LO_GONG	CNXZ_13_J	GongbujiangdaZang	Local	China	30.0252	93.2421		China	Asia	Yang et al. (2008)	-0.0318034	-0.00219324
LO_GONG	CNXZ_14_J	GongbujiangdaZang	Local	China	30.0252	93.2421		China	Asia	Yang et al. (2008)	-0.0316835	-0.0016259
LO_GONG	CNXZ_17_J	GongbujiangdaZang	Local	China	30.0252	93.2421		China	Asia	Yang et al. (2008)	-0.0322412	-0.00221845
LO_GONG	CNXZ_18_J	GongbujiangdaZang	Local	China	30.0252	93.2421		China	Asia	Yang et al. (2008)	-0.0322452	-0.00227091
LO_GONG	CNXZ_2_J	GongbujiangdaZang	Local	China	30.0252	93.2421		China	Asia	Yang et al. (2008)	-0.0319829	-0.000991357
LO_GONG	CNXZ_21_J	GongbujiangdaZang	Local	China	30.0252	93.2421		China	Asia	Yang et al. (2008)	-0.0324467	-0.00121902
LO_GONG	CNXZ_22_J	GongbujiangdaZang	Local	China	30.0252	93.2421		China	Asia	Yang et al. (2008)	-0.031631	-0.00166054
LO_GONG	CNXZ_23_J	GongbujiangdaZang	Local	China	30.0252	93.2421		China	Asia	Yang et al. (2008)	-0.0325828	-0.00167968
LO_GONG	CNXZ_24_J	GongbujiangdaZang	Local	China	30.0252	93.2421		China	Asia	Yang et al. (2008)	-0.0327171	-0.00126889
LO_GONG	CNXZ_25_J	GongbujiangdaZang	Local	China	30.0252	93.2421		China	Asia	Yang et al. (2008)	-0.0329758	-0.00159353
LO_GONG	CNXZ_28_J	GongbujiangdaZang	Local	China	30.0252	93.2421		China	Asia	Yang et al. (2008)	-0.03324	-0.00159476
LO_GONG	CNXZ_29_J	GongbujiangdaZang	Local	China	30.0252	93.2421		China	Asia	Yang et al. (2008)	-0.0320073	-0.000595991
LO_GONG	CNXZ_3_J	GongbujiangdaZang	Local	China	30.0252	93.2421		China	Asia	Yang et al. (2008)	-0.0318805	-0.0019527
LO_GONG	CNXZ_4_J	GongbujiangdaZang	Local	China	30.0252	93.2421		China	Asia	Yang et al. (2008)	-0.0321554	-0.000707361
LO_GONG	CNXZ_5_J	GongbujiangdaZang	Local	China	30.0252	93.2421		China	Asia	Yang et al. (2008)	-0.032337	-0.00177643
LO_GONG	CNXZ_6_J	GongbujiangdaZang	Local	China	30.0252	93.2421		China	Asia	Yang et al. (2008)	-0.0328305	-0.00277962
LO_GONG	CNXZ_7_J	GongbujiangdaZang	Local	China	30.0252	93.2421		China	Asia	Yang et al. (2008)	-0.0329291	-0.00131115
LO_GONG	CNXZ_8_J	GongbujiangdaZang	Local	China	30.0252	93.2421		China	Asia	Yang et al. (2008)	-0.0327867	-0.00125803
LO_GUANG	CNDH_1_J	Guangdongdahuabai	Local	China	22.5452	113.422		China	Asia	Yang et al. (2008)	-0.0337234	-0.00218703
LO_GUANG	CNDH_10_J	Guangdongdahuabai	Local	China	22.5452	113.422		China	Asia	Yang et al. (2008)	-0.0322376	-0.000170902
LO_GUANG	CNDH_11_J	Guangdongdahuabai	Local	China	22.5452	113.422		China	Asia	Yang et al. (2008)	-0.0333588	-0.00224557
LO_GUANG	CNDH_12_J	Guangdongdahuabai	Local	China	22.5452	113.422		China	Asia	Yang et al. (2008)	-0.0325712	-0.00073351
LO_GUANG	CNDH_13_J	Guangdongdahuabai	Local	China	22.5452	113.422		China	Asia	Yang et al. (2008)	-0.0325997	-4.85244e-05
LO_GUANG	CNDH_14_J	Guangdongdahuabai	Local	China	22.5452	113.422		China	Asia	Yang et al. (2008)	-0.0332214	-0.00116309
LO_GUANG	CNDH_15_J	Guangdongdahuabai	Local	China	22.5452	113.422		China	Asia	Yang et al. (2008)	-0.0323401	3.03774e-05
LO_GUANG	CNDH_16_J	Guangdongdahuabai	Local	China	22.5452	113.422		China	Asia	Yang et al. (2008)	-0.0340676	-0.00164383
LO_GUANG	CNDH_2_J	Guangdongdahuabai	Local	China	22.5452	113.422		China	Asia	Yang et al. (2008)	-0.0329859	-3.26519e-05
LO_GUANG	CNDH_3_J	Guangdongdahuabai	Local	China	22.5452	113.422		China	Asia	Yang et al. (2008)	-0.0341664	-0.00193337
LO_GUANG	CNDH_4_J	Guangdongdahuabai	Local	China	22.5452	113.422		China	Asia	Yang et al. (2008)	-0.0336478	-0.000518974
LO_GUANG	CNDH_5_J	Guangdongdahuabai	Local	China	22.5452	113.422		China	Asia	Yang et al. (2008)	-0.0333271	-0.00118542
LO_GUANG	CNDH_6_J	Guangdongdahuabai	Local	China	22.5452	113.422		China	Asia	Yang et al. (2008)	-0.0329434	-0.00202053
LO_GUANG	CNDH_7_J	Guangdongdahuabai	Local	China	22.5452	113.422		China	Asia	Yang et al. (2008)	-0.0333919	-0.00253359
LO_GUANG	CNDH_8_J	Guangdongdahuabai	Local	China	22.5452	113.422		China	Asia	Yang et al. (2008)	-0.0331256	-0.00112208
LO_GUANG	CNDH_9_J	Guangdongdahuabai	Local	China	22.5452	113.422		China	Asia	Yang et al. (2008)	-0.0339084	-0.00155635
LO_GUAN	CNGU_1_W	Guanling	Local	China	25.88	105.62		China	Asia	Yang et al. (2008)	-0.0306119	-0.00131687
LO_GUAN	CNGU_10_W	Guanling	Local	China	25.88	105.62		China	Asia	Yang et al. (2008)	-0.0287589	-0.00172364
LO_GUAN	CNGU_11_W	Guanling	Local	China	25.88	105.62		China	Asia	Yang et al. (2008)	-0.0303197	-0.000441321
LO_GUAN	CNGU_12_W	Guanling	Local	China	25.88	105.62		China	Asia	Yang et al. (2008)	-0.0291782	-0.00209988
LO_GUAN	CNGU_13_W	Guanling	Local	China	25.88	105.62		China	Asia	Yang et al. (2008)	-0.0294352	0.000345565
LO_GUAN	CNGU_14_W	Guanling	Local	China	25.88	105.62		China	Asia	Yang et al. (2008)	-0.0279302	-0.00245216
LO_GUAN	CNGU_15_W	Guanling	Local	China	25.88	105.62		China	Asia	Yang et al. (2008)	-0.0308958	-0.00031256
LO_GUAN	CNGU_16_W	Guanling	Local	China	25.88	105.62		China	Asia	Yang et al. (2008)	-0.029417	-0.00149314
LO_GUAN	CNGU_17_W	Guanling	Local	China	25.88	105.62		China	Asia	Yang et al. (2008)	-0.0301857	-0.00103011
LO_GUAN	CNGU_18_W	Guanling	Local	China	25.88	105.62		China	Asia	Yang et al. (2008)	-0.0273051	-0.0026277
LO_GUAN	CNGU_2_W	Guanling	Local	China	25.88	105.62		China	Asia	Yang et al. (2008)	-0.0318097	-0.00148407
LO_GUAN	CNGU_3_W	Guanling	Local	China	25.88	105.62		China	Asia	Yang et al. (2008)	-0.0299517	-0.00131938
LO_GUAN	CNGU_4_W	Guanling	Local	China	25.88	105.62		China	Asia	Yang et al. (2008)	-0.0276917	-0.000708003
LO_GUAN	CNGU_5_W	Guanling	Local	China	25.88	105.62		China	Asia	Yang et al. (2008)	-0.0295533	-0.000673012
LO_GUAN	CNGU_6_W	Guanling	Local	China	25.88	105.62		China	Asia	Yang et al. (2008)	-0.0290754	-0.0029266
LO_GUAN	CNGU_7_W	Guanling	Local	China	25.88	105.62		China	Asia	Yang et al. (2008)	-0.0287906	-0.00235152
LO_GUAN	CNGU_8_W	Guanling	Local	China	25.88	105.62		China	Asia	Yang et al. (2008)	-0.0248574	-0.00258538
LO_GUAN	CNGU_9_W	Guanling	Local	China	25.88	105.62		China	Asia	Yang et al. (2008)	-0.0310396	-0.0018123
LO_HETA	CNHT_1_J	Hetaodaer	Local	China	40.75	107.42		China	Asia	Yang et al. (2008)	-0.0293797	-0.000472667
LO_HETA	CNHT_10_J	Hetaodaer	Local	China	40.75	107.42		China	Asia	Yang et al. (2008)	-0.029456	-0.000268745
LO_HETA	CNHT_11_J	Hetaodaer	Local	China	40.75	107.42		China	Asia	Yang et al. (2008)	-0.0287064	0.00140829
LO_HETA	CNHT_12_J	Hetaodaer	Local	China	40.75	107.42		China	Asia	Yang et al. (2008)	-0.0298028	0.00194994
LO_HETA	CNHT_13_J	Hetaodaer	Local	China	40.75	107.42		China	Asia	Yang et al. (2008)	-0.032406	-0.00110588
LO_HETA	CNHT_14_J	Hetaodaer	Local	China	40.75	107.42		China	Asia	Yang et al. (2008)	-0.0310395	-4.91282e-05
LO_HETA	CNHT_15_J	Hetaodaer	Local	China	40.75	107.42		China	Asia	Yang et al. (2008)	-0.0314133	0.00131485
LO_HETA	CNHT_16_J	Hetaodaer	Local	China	40.75	107.42		China	Asia	Yang et al. (2008)	-0.0313882	-0.000351358
LO_HETA	CNHT_2_J	Hetaodaer	Local	China	40.75	107.42		China	Asia	Yang et al. (2008)	-0.030605	0.00126664
LO_HETA	CNHT_3_J	Hetaodaer	Local	China	40.75	107.42		China	Asia	Yang et al. (2008)	-0.0295079	0.00108904
LO_HETA	CNHT_4_J	Hetaodaer	Local	China	40.75	107.42		China	Asia	Yang et al. (2008)	-0.0299197	0.00190262
LO_HETA	CNHT_5_J	Hetaodaer	Local	China	40.75	107.42		China	Asia	Yang et al. (2008)	-0.0279896	0.000357679
LO_HETA	CNHT_6_J	Hetaodaer	Local	China	40.75	107.42		China	Asia	Yang et al. (2008)	-0.0292229	0.00055752
LO_HETA	CNHT_7_J	Hetaodaer	Local	China	40.75	107.42		China	Asia	Yang et al. (2008)	-0.0296456	0.000978221
LO_HETA	CNHT_8_J	Hetaodaer	Local	China	40.75	107.42		China	Asia	Yang et al. (2008)	-0.0302808	-0.000608454
LO_HETA	CNHT_9_J	Hetaodaer	Local	China	40.75	107.42		China	Asia	Yang et al. (2008)	-0.03054	0.0008909
LO_JHOM	THJT_1_W	JhomThong_ChiangMai	Local	OtherAsi	18.4169	98.6768		Thailand	Asia	Yang et al. (2008)	-0.0327615	0.000242548
LO_JHOM	THJT_2_W	JhomThong_ChiangMai	Local	OtherAsi	18.4169	98.6768		Thailand	Asia	Yang et al. (2008)	-0.0323548	-0.00231631
LO_JHOM	THJT_3_W	JhomThong_ChiangMai	Local	OtherAsi	18.4169	98.6768		Thailand	Asia	Yang et al. (2008)	-0.0335307	-0.00221326
LO_JHOM	THJT_4_W	JhomThong_ChiangMai	Local	OtherAsi	18.4169	98.6768		Thailand	Asia	Yang et al. (2008)	-0.0330098	-0.00123114
LO_JHOM	THJT_5_W	JhomThong_ChiangMai	Local	OtherAsi	18.4169	98.6768		Thailand	Asia	Yang et al. (2008)	-0.027672	0.00514421
LO_JHOM	THJT_6_W	JhomThong_ChiangMai	Local	OtherAsi	18.4169	98.6768		Thailand	Asia	Yang et al. (2008)	-0.0326576	-0.000496314
LO_JIAN	CNJQ_1_W	Jiangquhai	Local	China	32.46	119.92		China	Asia	Yang et al. (2008)	-0.0329784	-0.00184528
LO_JIAN	CNJQ_10_W	Jiangquhai	Local	China	32.46	119.92		China	Asia	Yang et al. (2008)	-0.0338753	-0.00297696
LO_JIAN	CNJQ_11_W	Jiangquhai	Local	China	32.46	119.92		China	Asia	Yang et al. (2008)	-0.033295	-0.00195012
LO_JIAN	CNJQ_2_W	Jiangquhai	Local	China	32.46	119.92		China	Asia	Yang et al. (2008)	-0.0319599	-0.00157095
LO_JIAN	CNJQ_3_W	Jiangquhai	Local	China	32.46	119.92		China	Asia	Yang et al. (2008)	-0.0328545	-0.000976339
LO_JIAN	CNJQ_4_W	Jiangquhai	Local	China	32.46	119.92		China	Asia	Yang et al. (2008)	-0.0331452	-0.0030349
LO_JIAN	CNJQ_5_W	Jiangquhai	Local	China	32.46	119.92		China	Asia	Yang et al. (2008)	-0.0335125	-0.0024142
LO_JIAN	CNJQ_6_W	Jiangquhai	Local	China	32.46	119.92		China	Asia	Yang et al. (2008)	-0.0329286	-0.00215868
LO_JIAN	CNJQ_7_W	Jiangquhai	Local	China	32.46	119.92		China	Asia	Yang et al. (2008)	-0.0323376	-0.0030119
LO_JIAN	CNJQ_8_W	Jiangquhai	Local	China	32.46	119.92		China	Asia	Yang et al. (2008)	-0.0316982	-0.000725087
LO_JIAN	CNJQ_9_W	Jiangquhai	Local	China	32.46	119.92		China	Asia	Yang et al. (2008)	-0.0322285	-0.00110251
LO_JINH	CNJH_10_J	Jinhua	Local	China	29.09	119.65	Zhejiang	China	Asia	Yang et al. (2008)	-0.0353547	-0.00155631
LO_JINH	CNJH_11_J	Jinhua	Local	China	29.09	119.65	Zhejiang	China	Asia	Yang et al. (2008)	-0.03518	-0.000984909
LO_JINH	CNJH_12_J	Jinhua	Local	China	29.09	119.65	Zhejiang	China	Asia	Yang et al. (2008)	-0.0354441	-0.00106381
LO_JINH	CNJH_14_W	Jinhua	Local	China	29.09	119.65	Zhejiang	China	Asia	Yang et al. (2008)	-0.0353586	-0.000525552
LO_JINH	CNJH_15_W	Jinhua	Local	China	29.09	119.65	Zhejiang	China	Asia	Yang et al. (2008)	-0.0353826	-0.000497015
LO_JINH	CNJH_16_W	Jinhua	Local	China	29.09	119.65	Zhejiang	China	Asia	Yang et al. (2008)	-0.0349781	-0.000885481
LO_JINH	CNJH_18_W	Jinhua	Local	China	29.09	119.65	Zhejiang	China	Asia	Yang et al. (2008)	-0.0355661	-0.000739694
LO_JINH	CNJH_19_W	Jinhua	Local	China	29.09	119.65	Zhejiang	China	Asia	Yang et al. (2008)	-0.034962	-0.00153644
LO_JINH	CNJH_20_W	Jinhua	Local	China	29.09	119.65	Zhejiang	China	Asia	Yang et al. (2008)	-0.0350835	-0.00126514
LO_JINH	CNJH_21_W	Jinhua	Local	China	29.09	119.65	Zhejiang	China	Asia	Yang et al. (2008)	-0.0347619	-0.0024311
LO_JINH	CNJH_22_W	Jinhua	Local	China	29.09	119.65	Zhejiang	China	Asia	Yang et al. (2008)	-0.0351393	-0.00181542
LO_JINH	CNJH_23_W	Jinhua	Local	China	29.09	119.65	Zhejiang	China	Asia	Yang et al. (2008)	-0.0351839	-0.00126024
LO_JINH	CNJH_25_W	Jinhua	Local	China	29.09	119.65	Zhejiang	China	Asia	Yang et al. (2008)	-0.0349346	-0.00168922
LO_JINH	CNJH_26_W	Jinhua	Local	China	29.09	119.65	Zhejiang	China	Asia	Yang et al. (2008)	-0.0349157	-0.00146838
LO_JINH	CNJH_27_W	Jinhua	Local	China	29.09	119.65	Zhejiang	China	Asia	Yang et al. (2008)	-0.0349163	-0.00176706
LO_JINH	CNJH_28_W	Jinhua	Local	China	29.09	119.65	Zhejiang	China	Asia	Yang et al. (2008)	-0.0354692	-0.00151808
LO_JINH	CNJH_29_W	Jinhua	Local	China	29.09	119.65	Zhejiang	China	Asia	Yang et al. (2008)	-0.0352878	-0.00150697
LO_JINH	CNJH_30_W	Jinhua	Local	China	29.09	119.65	Zhejiang	China	Asia	Yang et al. (2008)	-0.0354393	-0.00148459
LO_JINH	CNJH_8_J	Jinhua	Local	China	29.09	119.65	Zhejiang	China	Asia	Yang et al. (2008)	-0.0351859	-0.00143648
LO_JINH	CNJH_9_J	Jinhua	Local	China	29.09	119.65	Zhejiang	China	Asia	Yang et al. (2008)	-0.0352497	-0.00134495
LO_KELE	CNKL_1_J	Kele	Local	China	27.1355	104.638	Guizhou	China	Asia	Yang et al. (2008)	-0.0260666	0.0107639
LO_KELE	CNKL_10_J	Kele	Local	China	27.1355	104.638	Guizhou	China	Asia	Yang et al. (2008)	-0.0262694	0.0079384
LO_KELE	CNKL_2_J	Kele	Local	China	27.1355	104.638	Guizhou	China	Asia	Yang et al. (2008)	-0.0258256	0.0108968
LO_KELE	CNKL_3_J	Kele	Local	China	27.1355	104.638	Guizhou	China	Asia	Yang et al. (2008)	-0.0272403	0.0051807
LO_KELE	CNKL_4_J	Kele	Local	China	27.1355	104.638	Guizhou	China	Asia	Yang et al. (2008)	-0.0275414	0.00593322
LO_KELE	CNKL_5_J	Kele	Local	China	27.1355	104.638	Guizhou	China	Asia	Yang et al. (2008)	-0.0244774	0.0031361
LO_KELE	CNKL_6_J	Kele	Local	China	27.1355	104.638	Guizhou	China	Asia	Yang et al. (2008)	-0.0272558	0.00621315
LO_KELE	CNKL_7_J	Kele	Local	China	27.1355	104.638	Guizhou	China	Asia	Yang et al. (2008)	-0.0253578	0.00322772
LO_KELE	CNKL_8_J	Kele	Local	China	27.1355	104.638	Guizhou	China	Asia	Yang et al. (2008)	-0.0270015	0.00742799
LO_KELE	CNKL_9_J	Kele	Local	China	27.1355	104.638	Guizhou	China	Asia	Yang et al. (2008)	-0.0265395	0.00774411
LO_KORE	KPKO_1_W	KoreanLocal	Local	OtherAsi	36.0972	127.513		Korea	Asia	Yang et al. (2008)	-0.0132501	0.0139845
LO_KORE	KPKO_2_W	KoreanLocal	Local	OtherAsi	36.0972	127.513		Korea	Asia	Yang et al. (2008)	-0.0142594	0.0137796
LO_KORE	KPKO_3_W	KoreanLocal	Local	OtherAsi	36.0972	127.513		Korea	Asia	Yang et al. (2008)	-0.0140438	0.0139556
LO_KORE	KPKO_4_W	KoreanLocal	Local	OtherAsi	36.0972	127.513		Korea	Asia	Yang et al. (2008)	-0.0135229	0.0125116
LO_KORE	KPKO_5_W	KoreanLocal	Local	OtherAsi	36.0972	127.513		Korea	Asia	Yang et al. (2008)	-0.0151998	0.0109017
LO_KORE	KPKO_6_W	KoreanLocal	Local	OtherAsi	36.0972	127.513		Korea	Asia	Yang et al. (2008)	-0.0140741	0.0148863
LO_KORE	KPKO_7_W	KoreanLocal	Local	OtherAsi	36.0972	127.513		Korea	Asia	Yang et al. (2008)	-0.0138398	0.012238
LO_KORE	KPKO_8_W	KoreanLocal	Local	OtherAsi	36.0972	127.513		Korea	Asia	Yang et al. (2008)	-0.0136807	0.0139757
LO_KORE	KPKO_9_W	KoreanLocal	Local	OtherAsi	36.0972	127.513		Korea	Asia	Yang et al. (2008)	-0.0138466	0.0156578
LO_LAIW	CNLH_1_J	Laiwuhei	Local	China	36.22	117.67		China	Asia	Yang et al. (2008)	-0.0298505	0.000732894
LO_LAIW	CNLH_10_J	Laiwuhei	Local	China	36.22	117.67		China	Asia	Yang et al. (2008)	-0.0305194	0.00059245
LO_LAIW	CNLH_11_J	Laiwuhei	Local	China	36.22	117.67		China	Asia	Yang et al. (2008)	-0.0313254	-0.000622829
LO_LAIW	CNLH_12_J	Laiwuhei	Local	China	36.22	117.67		China	Asia	Yang et al. (2008)	-0.0310324	0.000784522
LO_LAIW	CNLH_13_J	Laiwuhei	Local	China	36.22	117.67		China	Asia	Yang et al. (2008)	-0.0307976	-6.13723e-05
LO_LAIW	CNLH_14_J	Laiwuhei	Local	China	36.22	117.67		China	Asia	Yang et al. (2008)	-0.0306201	0.000494356
LO_LAIW	CNLH_15_J	Laiwuhei	Local	China	36.22	117.67		China	Asia	Yang et al. (2008)	-0.0297156	0.000555585
LO_LAIW	CNLH_16_J	Laiwuhei	Local	China	36.22	117.67		China	Asia	Yang et al. (2008)	-0.0310543	0.00082368
LO_LAIW	CNLH_17_J	Laiwuhei	Local	China	36.22	117.67		China	Asia	Yang et al. (2008)	-0.0294932	0.00153104
LO_LAIW	CNLH_18_J	Laiwuhei	Local	China	36.22	117.67		China	Asia	Yang et al. (2008)	-0.0306738	0.00132808
LO_LAIW	CNLH_2_J	Laiwuhei	Local	China	36.22	117.67		China	Asia	Yang et al. (2008)	-0.0314892	-0.000637119
LO_LAIW	CNLH_3_J	Laiwuhei	Local	China	36.22	117.67		China	Asia	Yang et al. (2008)	-0.0305326	0.000232525
LO_LAIW	CNLH_4_J	Laiwuhei	Local	China	36.22	117.67		China	Asia	Yang et al. (2008)	-0.0297355	-0.000223314
LO_LAIW	CNLH_5_J	Laiwuhei	Local	China	36.22	117.67		China	Asia	Yang et al. (2008)	-0.0304369	0.00243855
LO_LAIW	CNLH_6_J	Laiwuhei	Local	China	36.22	117.67		China	Asia	Yang et al. (2008)	-0.0298254	0.000590688
LO_LAIW	CNLH_7_J	Laiwuhei	Local	China	36.22	117.67		China	Asia	Yang et al. (2008)	-0.0307524	0.000885879
LO_LAIW	CNLH_8_J	Laiwuhei	Local	China	36.22	117.67		China	Asia	Yang et al. (2008)	-0.0312224	0.000890231
LO_LAIW	CNLH_9_J	Laiwuhei	Local	China	36.22	117.67		China	Asia	Yang et al. (2008)	-0.0306361	0.00267112
LO_LANT	CNLT_1_W	Lantang	Local	China	23.74	114.7		China	Asia	Yang et al. (2008)	-0.0346079	-0.00235504
LO_LANT	CNLT_10_W	Lantang	Local	China	23.74	114.7		China	Asia	Yang et al. (2008)	-0.0341075	-0.00291481
LO_LANT	CNLT_11_W	Lantang	Local	China	23.74	114.7		China	Asia	Yang et al. (2008)	-0.0341786	-0.00196706
LO_LANT	CNLT_12_W	Lantang	Local	China	23.74	114.7		China	Asia	Yang et al. (2008)	-0.0345169	-0.00256225
LO_LANT	CNLT_13_W	Lantang	Local	China	23.74	114.7		China	Asia	Yang et al. (2008)	-0.0344116	-0.00224409
LO_LANT	CNLT_14_W	Lantang	Local	China	23.74	114.7		China	Asia	Yang et al. (2008)	-0.0341415	-0.00274999
LO_LANT	CNLT_15_W	Lantang	Local	China	23.74	114.7		China	Asia	Yang et al. (2008)	-0.0340574	-0.00258946
LO_LANT	CNLT_16_W	Lantang	Local	China	23.74	114.7		China	Asia	Yang et al. (2008)	-0.0341536	-0.0017863
LO_LANT	CNLT_17_W	Lantang	Local	China	23.74	114.7		China	Asia	Yang et al. (2008)	-0.0345748	-0.00203371
LO_LANT	CNLT_18_W	Lantang	Local	China	23.74	114.7		China	Asia	Yang et al. (2008)	-0.0343404	-0.00321221
LO_LANT	CNLT_19_W	Lantang	Local	China	23.74	114.7		China	Asia	Yang et al. (2008)	-0.0338265	-0.0034131
LO_LANT	CNLT_2_W	Lantang	Local	China	23.74	114.7		China	Asia	Yang et al. (2008)	-0.0339542	-0.00311045
LO_LANT	CNLT_20_W	Lantang	Local	China	23.74	114.7		China	Asia	Yang et al. (2008)	-0.0345564	-0.00200869
LO_LANT	CNLT_3_W	Lantang	Local	China	23.74	114.7		China	Asia	Yang et al. (2008)	-0.0340799	-0.00188277
LO_LANT	CNLT_4_W	Lantang	Local	China	23.74	114.7		China	Asia	Yang et al. (2008)	-0.0339297	-0.00155541
LO_LANT	CNLT_5_W	Lantang	Local	China	23.74	114.7		China	Asia	Yang et al. (2008)	-0.0341029	-0.00246692
LO_LANT	CNLT_6_W	Lantang	Local	China	23.74	114.7		China	Asia	Yang et al. (2008)	-0.0346126	-0.00232114
LO_LANT	CNLT_7_W	Lantang	Local	China	23.74	114.7		China	Asia	Yang et al. (2008)	-0.0346257	-0.00246819
LO_LANT	CNLT_8_W	Lantang	Local	China	23.74	114.7		China	Asia	Yang et al. (2008)	-0.0339445	-0.00241435
LO_LANT	CNLT_9_W	Lantang	Local	China	23.74	114.7		China	Asia	Yang et al. (2008)	-0.0343548	-0.00234943
LO_LEAN	CNLA_1_J	Leanhua	Local	China	27.43	115.84		China	Asia	Yang et al. (2008)	-0.0253374	-0.00111242
LO_LEAN	CNLA_10_J	Leanhua	Local	China	27.43	115.84		China	Asia	Yang et al. (2008)	-0.0262609	-0.00168839
LO_LEAN	CNLA_11_J	Leanhua	Local	China	27.43	115.84		China	Asia	Yang et al. (2008)	-0.0264444	-0.00310158
LO_LEAN	CNLA_12_J	Leanhua	Local	China	27.43	115.84		China	Asia	Yang et al. (2008)	-0.0323437	-0.00208787
LO_LEAN	CNLA_13_J	Leanhua	Local	China	27.43	115.84		China	Asia	Yang et al. (2008)	-0.0286557	-0.00301982
LO_LEAN	CNLA_14_J	Leanhua	Local	China	27.43	115.84		China	Asia	Yang et al. (2008)	-0.0273832	-0.00169827
LO_LEAN	CNLA_15_J	Leanhua	Local	China	27.43	115.84		China	Asia	Yang et al. (2008)	-0.0261267	-0.00208738
LO_LEAN	CNLA_16_J	Leanhua	Local	China	27.43	115.84		China	Asia	Yang et al. (2008)	-0.0277178	-0.00125445
LO_LEAN	CNLA_17_J	Leanhua	Local	China	27.43	115.84		China	Asia	Yang et al. (2008)	-0.0263502	-0.00123405
LO_LEAN	CNLA_2_J	Leanhua	Local	China	27.43	115.84		China	Asia	Yang et al. (2008)	-0.0233737	-0.00055545
LO_LEAN	CNLA_3_J	Leanhua	Local	China	27.43	115.84		China	Asia	Yang et al. (2008)	-0.0283168	-0.00304855
LO_LEAN	CNLA_4_J	Leanhua	Local	China	27.43	115.84		China	Asia	Yang et al. (2008)	-0.0262353	-0.00143662
LO_LEAN	CNLA_5_J	Leanhua	Local	China	27.43	115.84		China	Asia	Yang et al. (2008)	-0.0228407	-0.000426331
LO_LEAN	CNLA_6_J	Leanhua	Local	China	27.43	115.84		China	Asia	Yang et al. (2008)	-0.026783	-0.00291933
LO_LEAN	CNLA_7_J	Leanhua	Local	China	27.43	115.84		China	Asia	Yang et al. (2008)	-0.0269407	-0.00288695
LO_LEAN	CNLA_8_J	Leanhua	Local	China	27.43	115.84		China	Asia	Yang et al. (2008)	-0.0259061	-0.00339721
LO_LEAN	CNLA_9_J	Leanhua	Local	China	27.43	115.84		China	Asia	Yang et al. (2008)	-0.0267659	-0.000654784
LO_LEPI	CNLP_1_W	Leping_Spotted	Local	China	28.98	117.15		China	Asia	Yang et al. (2008)	-0.0301644	-0.00102479
LO_LEPI	CNLP_10_W	Leping_Spotted	Local	China	28.98	117.15		China	Asia	Yang et al. (2008)	-0.0346578	-0.00262074
LO_LEPI	CNLP_11_W	Leping_Spotted	Local	China	28.98	117.15		China	Asia	Yang et al. (2008)	-0.0342061	-0.00249802
LO_LEPI	CNLP_12_W	Leping_Spotted	Local	China	28.98	117.15		China	Asia	Yang et al. (2008)	-0.0345546	-0.00147637
LO_LEPI	CNLP_13_W	Leping_Spotted	Local	China	28.98	117.15		China	Asia	Yang et al. (2008)	-0.0345337	-0.00175779
LO_LEPI	CNLP_14_W	Leping_Spotted	Local	China	28.98	117.15		China	Asia	Yang et al. (2008)	-0.0335396	-0.00110982
LO_LEPI	CNLP_15_W	Leping_Spotted	Local	China	28.98	117.15		China	Asia	Yang et al. (2008)	-0.0319834	-5.3499e-05
LO_LEPI	CNLP_16_W	Leping_Spotted	Local	China	28.98	117.15		China	Asia	Yang et al. (2008)	-0.03432	-0.00279955
LO_LEPI	CNLP_17_W	Leping_Spotted	Local	China	28.98	117.15		China	Asia	Yang et al. (2008)	-0.0323768	-0.000915682
LO_LEPI	CNLP_18_W	Leping_Spotted	Local	China	28.98	117.15		China	Asia	Yang et al. (2008)	-0.0326228	-0.00206655
LO_LEPI	CNLP_19_W	Leping_Spotted	Local	China	28.98	117.15		China	Asia	Yang et al. (2008)	-0.0339924	-0.000351615
LO_LEPI	CNLP_2_W	Leping_Spotted	Local	China	28.98	117.15		China	Asia	Yang et al. (2008)	-0.0302408	-0.00202058
LO_LEPI	CNLP_20_W	Leping_Spotted	Local	China	28.98	117.15		China	Asia	Yang et al. (2008)	-0.0351257	-0.00230852
LO_LEPI	CNLP_3_W	Leping_Spotted	Local	China	28.98	117.15		China	Asia	Yang et al. (2008)	-0.0314144	-0.00180989
LO_LEPI	CNLP_4_W	Leping_Spotted	Local	China	28.98	117.15		China	Asia	Yang et al. (2008)	-0.0338785	0.000148081
LO_LEPI	CNLP_5_W	Leping_Spotted	Local	China	28.98	117.15		China	Asia	Yang et al. (2008)	-0.0343262	-0.00219969
LO_LEPI	CNLP_6_W	Leping_Spotted	Local	China	28.98	117.15		China	Asia	Yang et al. (2008)	-0.0340347	-0.00137326
LO_LEPI	CNLP_7_W	Leping_Spotted	Local	China	28.98	117.15		China	Asia	Yang et al. (2008)	-0.0342071	-0.00313347
LO_LEPI	CNLP_8_W	Leping_Spotted	Local	China	28.98	117.15		China	Asia	Yang et al. (2008)	-0.03366	-0.00111764
LO_LEPI	CNLP_9_W	Leping_Spotted	Local	China	28.98	117.15		China	Asia	Yang et al. (2008)	-0.0339182	-0.00120484
LO_LICH	CNLC_1_J	Lichahei	Local	China	36.248	119.959		China	Asia	Yang et al. (2008)	-0.0172888	0.0202956
LO_LICH	CNLC_10_J	Lichahei	Local	China	36.248	119.959		China	Asia	Yang et al. (2008)	-0.0145794	0.0206485
LO_LICH	CNLC_11_J	Lichahei	Local	China	36.248	119.959		China	Asia	Yang et al. (2008)	-0.0153219	0.0186083
LO_LICH	CNLC_12_J	Lichahei	Local	China	36.248	119.959		China	Asia	Yang et al. (2008)	-0.0158866	0.00957637
LO_LICH	CNLC_13_J	Lichahei	Local	China	36.248	119.959		China	Asia	Yang et al. (2008)	-0.0152833	0.0180835
LO_LICH	CNLC_14_J	Lichahei	Local	China	36.248	119.959		China	Asia	Yang et al. (2008)	-0.0167097	0.0212745
LO_LICH	CNLC_2_J	Lichahei	Local	China	36.248	119.959		China	Asia	Yang et al. (2008)	-0.0244539	0.000805886
LO_LICH	CNLC_3_J	Lichahei	Local	China	36.248	119.959		China	Asia	Yang et al. (2008)	-0.0237373	0.00313381
LO_LICH	CNLC_4_J	Lichahei	Local	China	36.248	119.959		China	Asia	Yang et al. (2008)	-0.0153939	0.0167101
LO_LICH	CNLC_5_J	Lichahei	Local	China	36.248	119.959		China	Asia	Yang et al. (2008)	-0.0199216	0.0129043
LO_LICH	CNLC_6_J	Lichahei	Local	China	36.248	119.959		China	Asia	Yang et al. (2008)	-0.0181081	0.000170651
LO_LICH	CNLC_7_J	Lichahei	Local	China	36.248	119.959		China	Asia	Yang et al. (2008)	-0.0161645	0.0200046
LO_LICH	CNLC_8_J	Lichahei	Local	China	36.248	119.959		China	Asia	Yang et al. (2008)	-0.0159264	0.0222725
LO_LICH	CNLC_9_J	Lichahei	Local	China	36.248	119.959		China	Asia	Yang et al. (2008)	-0.0175321	0.0187102
LO_LITA	CNLZ_1_J	LitangZang	Local	China	30	100.28		China	Asia	Yang et al. (2008)	-0.0338001	0.00209531
LO_LITA	CNLZ_10_J	LitangZang	Local	China	30	100.28		China	Asia	Yang et al. (2008)	-0.0347249	-0.000708407
LO_LITA	CNLZ_11_J	LitangZang	Local	China	30	100.28		China	Asia	Yang et al. (2008)	-0.0349659	-0.00160009
LO_LITA	CNLZ_12_J	LitangZang	Local	China	30	100.28		China	Asia	Yang et al. (2008)	-0.0345082	-8.23687e-05
LO_LITA	CNLZ_13_J	LitangZang	Local	China	30	100.28		China	Asia	Yang et al. (2008)	-0.0348333	-0.000986909
LO_LITA	CNLZ_14_J	LitangZang	Local	China	30	100.28		China	Asia	Yang et al. (2008)	-0.0350092	-0.00103672
LO_LITA	CNLZ_15_J	LitangZang	Local	China	30	100.28		China	Asia	Yang et al. (2008)	-0.0348767	-0.00153713
LO_LITA	CNLZ_16_J	LitangZang	Local	China	30	100.28		China	Asia	Yang et al. (2008)	-0.0349888	-0.00189683
LO_LITA	CNLZ_2_J	LitangZang	Local	China	30	100.28		China	Asia	Yang et al. (2008)	-0.0350711	-0.00180856
LO_LITA	CNLZ_3_J	LitangZang	Local	China	30	100.28		China	Asia	Yang et al. (2008)	-0.0349669	-0.00192866
LO_LITA	CNLZ_4_J	LitangZang	Local	China	30	100.28		China	Asia	Yang et al. (2008)	-0.0347801	-0.00166384
LO_LITA	CNLZ_5_J	LitangZang	Local	China	30	100.28		China	Asia	Yang et al. (2008)	-0.0348165	-0.00123892
LO_LITA	CNLZ_6_J	LitangZang	Local	China	30	100.28		China	Asia	Yang et al. (2008)	-0.0347674	-0.00225672
LO_LITA	CNLZ_7_J	LitangZang	Local	China	30	100.28		China	Asia	Yang et al. (2008)	-0.0342402	1.28821e-06
LO_LITA	CNLZ_8_J	LitangZang	Local	China	30	100.28		China	Asia	Yang et al. (2008)	-0.0348987	-0.00199672
LO_LITA	CNLZ_9_J	LitangZang	Local	China	30	100.28		China	Asia	Yang et al. (2008)	-0.0348146	-0.00155805
LO_LUCH	CNLU_1_J	Luchuan	Local	China	22.33	110.27		China	Asia	Yang et al. (2008)	-0.0350866	-0.00346808
LO_LUCH	CNLU_10_J	Luchuan	Local	China	22.33	110.27		China	Asia	Yang et al. (2008)	-0.0350903	-0.00346125
LO_LUCH	CNLU_11_J	Luchuan	Local	China	22.33	110.27		China	Asia	Yang et al. (2008)	-0.0348769	-0.00247318
LO_LUCH	CNLU_12_J	Luchuan	Local	China	22.33	110.27		China	Asia	Yang et al. (2008)	-0.0348919	-0.00262878
LO_LUCH	CNLU_13_J	Luchuan	Local	China	22.33	110.27		China	Asia	Yang et al. (2008)	-0.034932	-0.00242474
LO_LUCH	CNLU_14_J	Luchuan	Local	China	22.33	110.27		China	Asia	Yang et al. (2008)	-0.0349248	-0.00235272
LO_LUCH	CNLU_15_J	Luchuan	Local	China	22.33	110.27		China	Asia	Yang et al. (2008)	-0.0349493	-0.00243376
LO_LUCH	CNLU_16_J	Luchuan	Local	China	22.33	110.27		China	Asia	Yang et al. (2008)	-0.0351214	-0.00323812
LO_LUCH	CNLU_17_J	Luchuan	Local	China	22.33	110.27		China	Asia	Yang et al. (2008)	-0.0348744	-0.00251274
LO_LUCH	CNLU_18_J	Luchuan	Local	China	22.33	110.27		China	Asia	Yang et al. (2008)	-0.0347838	-0.0014365
LO_LUCH	CNLU_2_J	Luchuan	Local	China	22.33	110.27		China	Asia	Yang et al. (2008)	-0.0344895	-0.00260248
LO_LUCH	CNLU_3_J	Luchuan	Local	China	22.33	110.27		China	Asia	Yang et al. (2008)	-0.0346269	-0.00226877
LO_LUCH	CNLU_4_J	Luchuan	Local	China	22.33	110.27		China	Asia	Yang et al. (2008)	-0.0350386	-0.00247141
LO_LUCH	CNLU_5_J	Luchuan	Local	China	22.33	110.27		China	Asia	Yang et al. (2008)	-0.0349861	-0.0025209
LO_LUCH	CNLU_6_J	Luchuan	Local	China	22.33	110.27		China	Asia	Yang et al. (2008)	-0.0349773	-0.00316365
LO_LUCH	CNLU_7_J	Luchuan	Local	China	22.33	110.27		China	Asia	Yang et al. (2008)	-0.0350727	-0.00254896
LO_LUCH	CNLU_8_J	Luchuan	Local	China	22.33	110.27		China	Asia	Yang et al. (2008)	-0.0346811	-0.00198651
LO_LUCH	CNLU_9_J	Luchuan	Local	China	22.33	110.27		China	Asia	Yang et al. (2008)	-0.0349823	-0.00308638
LO_MEIS	CNMS_10_W	Meishan	Local	China	31.46	121.13		China	Asia	Yang et al. (2008)	-0.0336155	-0.000548169
LO_MEIS	CNMS_11_W	Meishan	Local	China	31.46	121.13		China	Asia	Yang et al. (2008)	-0.0333333	-0.000926324
LO_MEIS	CNMS_12_W	Meishan	Local	China	31.46	121.13		China	Asia	Yang et al. (2008)	-0.0336336	-0.000664208
LO_MEIS	CNMS_13_W	Meishan	Local	China	31.46	121.13		China	Asia	Yang et al. (2008)	-0.0336702	-0.00152083
LO_MEIS	CNMS_15_W	Meishan	Local	China	31.46	121.13		China	Asia	Yang et al. (2008)	-0.0336875	-0.00122562
LO_MEIS	CNMS_16_W	Meishan	Local	China	31.46	121.13		China	Asia	Yang et al. (2008)	-0.0331019	-0.00161006
LO_MEIS	CNMS_17_W	Meishan	Local	China	31.46	121.13		China	Asia	Yang et al. (2008)	-0.0334477	-0.001276
LO_MEIS	CNMS_18_W	Meishan	Local	China	31.46	121.13		China	Asia	Yang et al. (2008)	-0.034108	-0.000636701
LO_MEIS	CNMS_19_W	Meishan	Local	China	31.46	121.13		China	Asia	Yang et al. (2008)	-0.0334904	-0.000794453
LO_MEIS	CNMS_20_W	Meishan	Local	China	31.46	121.13		China	Asia	Yang et al. (2008)	-0.0332903	-0.000302777
LO_MEIS	CNMS_21_W	Meishan	Local	China	31.46	121.13		China	Asia	Yang et al. (2008)	-0.0331162	-0.000399466
LO_MEIS	CNMS_25_W	Meishan	Local	China	31.46	121.13		China	Asia	Yang et al. (2008)	-0.0340427	-0.00025899
LO_MEIS	CNMS_31_W	Meishan	Local	China	31.46	121.13		China	Asia	Yang et al. (2008)	-0.0333564	-0.000532602
LO_MEIS	CNMS_33_W	Meishan	Local	China	31.46	121.13		China	Asia	Yang et al. (2008)	-0.0336988	0.000152393
LO_MEIS	CNMS_34_W	Meishan	Local	China	31.46	121.13		China	Asia	Yang et al. (2008)	-0.0335256	-0.00015316
LO_MEIS	CNMS_37_W	Meishan	Local	China	31.46	121.13		China	Asia	Yang et al. (2008)	-0.0335187	-0.000391948
LO_MEIS	CNMS_6_W	Meishan	Local	China	31.46	121.13		China	Asia	Yang et al. (2008)	-0.0332822	-0.000630969
LO_MEIS	CNMS_7_W	Meishan	Local	China	31.46	121.13		China	Asia	Yang et al. (2008)	-0.0335179	-0.000983222
LO_MEIS	CNMS_8_W	Meishan	Local	China	31.46	121.13		China	Asia	Yang et al. (2008)	-0.0340242	-0.000401158
LO_MEIS	CNMS_9_W	Meishan	Local	China	31.46	121.13		China	Asia	Yang et al. (2008)	-0.033005	-0.000929662
LO_MILI	CNML_1_J	MilinZang	Local	China	29.22	94.22		China	Asia	Yang et al. (2008)	-0.0297953	0.000585692
LO_MILI	CNML_10_J	MilinZang	Local	China	29.22	94.22		China	Asia	Yang et al. (2008)	-0.031572	5.17251e-05
LO_MILI	CNML_11_J	MilinZang	Local	China	29.22	94.22		China	Asia	Yang et al. (2008)	-0.0311167	0.000543606
LO_MILI	CNML_12_J	MilinZang	Local	China	29.22	94.22		China	Asia	Yang et al. (2008)	-0.0315008	-0.000773267
LO_MILI	CNML_13_J	MilinZang	Local	China	29.22	94.22		China	Asia	Yang et al. (2008)	-0.0307135	-0.000303045
LO_MILI	CNML_14_J	MilinZang	Local	China	29.22	94.22		China	Asia	Yang et al. (2008)	-0.0310578	0.00066005
LO_MILI	CNML_15_J	MilinZang	Local	China	29.22	94.22		China	Asia	Yang et al. (2008)	-0.0319268	0.000915819
LO_MILI	CNML_16_J	MilinZang	Local	China	29.22	94.22		China	Asia	Yang et al. (2008)	-0.030349	2.80887e-05
LO_MILI	CNML_2_J	MilinZang	Local	China	29.22	94.22		China	Asia	Yang et al. (2008)	-0.0321458	0.000535833
LO_MILI	CNML_3_J	MilinZang	Local	China	29.22	94.22		China	Asia	Yang et al. (2008)	-0.0317635	-0.000935709
LO_MILI	CNML_4_J	MilinZang	Local	China	29.22	94.22		China	Asia	Yang et al. (2008)	-0.0301368	0.00126881
LO_MILI	CNML_5_J	MilinZang	Local	China	29.22	94.22		China	Asia	Yang et al. (2008)	-0.0313366	-0.00117562
LO_MILI	CNML_6_J	MilinZang	Local	China	29.22	94.22		China	Asia	Yang et al. (2008)	-0.0298755	0.000249505
LO_MILI	CNML_7_J	MilinZang	Local	China	29.22	94.22		China	Asia	Yang et al. (2008)	-0.0317506	-0.00115708
LO_MILI	CNML_8_J	MilinZang	Local	China	29.22	94.22		China	Asia	Yang et al. (2008)	-0.0324174	-0.000936341
LO_MILI	CNML_9_J	MilinZang	Local	China	29.22	94.22		China	Asia	Yang et al. (2008)	-0.0322876	-0.00134547
LO_MING	CNMG_1_J	Mingguangxiaoer	Local	China	25.02	98.5		China	Asia	Yang et al. (2008)	-0.029349	0.00138491
LO_MING	CNMG_10_J	Mingguangxiaoer	Local	China	25.02	98.5		China	Asia	Yang et al. (2008)	-0.0307067	-0.000527716
LO_MING	CNMG_11_J	Mingguangxiaoer	Local	China	25.02	98.5		China	Asia	Yang et al. (2008)	-0.0316528	-0.000897121
LO_MING	CNMG_12_J	Mingguangxiaoer	Local	China	25.02	98.5		China	Asia	Yang et al. (2008)	-0.0301534	5.10374e-05
LO_MING	CNMG_13_J	Mingguangxiaoer	Local	China	25.02	98.5		China	Asia	Yang et al. (2008)	-0.0318625	-0.00102673
LO_MING	CNMG_14_J	Mingguangxiaoer	Local	China	25.02	98.5		China	Asia	Yang et al. (2008)	-0.0319635	-0.0010854
LO_MING	CNMG_15_J	Mingguangxiaoer	Local	China	25.02	98.5		China	Asia	Yang et al. (2008)	-0.0316766	-0.000492736
LO_MING	CNMG_16_J	Mingguangxiaoer	Local	China	25.02	98.5		China	Asia	Yang et al. (2008)	-0.0306355	0.00057395
LO_MING	CNMG_2_J	Mingguangxiaoer	Local	China	25.02	98.5		China	Asia	Yang et al. (2008)	-0.0310419	0.000342401
LO_MING	CNMG_3_J	Mingguangxiaoer	Local	China	25.02	98.5		China	Asia	Yang et al. (2008)	-0.0263822	0.00417205
LO_MING	CNMG_4_J	Mingguangxiaoer	Local	China	25.02	98.5		China	Asia	Yang et al. (2008)	-0.0297776	0.00119122
LO_MING	CNMG_5_J	Mingguangxiaoer	Local	China	25.02	98.5		China	Asia	Yang et al. (2008)	-0.033544	-0.00211349
LO_MING	CNMG_6_J	Mingguangxiaoer	Local	China	25.02	98.5		China	Asia	Yang et al. (2008)	-0.0322998	-0.000272279
LO_MING	CNMG_7_J	Mingguangxiaoer	Local	China	25.02	98.5		China	Asia	Yang et al. (2008)	-0.0335286	-0.00093557
LO_MING	CNMG_8_J	Mingguangxiaoer	Local	China	25.02	98.5		China	Asia	Yang et al. (2008)	-0.0335824	-0.00114576
LO_MING	CNMG_9_J	Mingguangxiaoer	Local	China	25.02	98.5		China	Asia	Yang et al. (2008)	-0.0307621	-0.000413067
LO_MINZ	CNMZ_1_J	Minzhu	Local	China	46.28	126.3	Heilongjiang	China	Asia	Yang et al. (2008)	-0.0275186	0.00411887
LO_MINZ	CNMZ_10_J	Minzhu	Local	China	46.28	126.3	Heilongjiang	China	Asia	Yang et al. (2008)	-0.0263604	0.00431065
LO_MINZ	CNMZ_11_J	Minzhu	Local	China	46.28	126.3	Heilongjiang	China	Asia	Yang et al. (2008)	-0.0274144	0.0040998
LO_MINZ	CNMZ_12_J	Minzhu	Local	China	46.28	126.3	Heilongjiang	China	Asia	Yang et al. (2008)	-0.0262548	0.0050213
LO_MINZ	CNMZ_13_J	Minzhu	Local	China	46.28	126.3	Heilongjiang	China	Asia	Yang et al. (2008)	-0.0278351	0.00302082
LO_MINZ	CNMZ_14_J	Minzhu	Local	China	46.28	126.3	Heilongjiang	China	Asia	Yang et al. (2008)	-0.0266548	0.00550227
LO_MINZ	CNMZ_15_J	Minzhu	Local	China	46.28	126.3	Heilongjiang	China	Asia	Yang et al. (2008)	-0.0270466	0.005806
LO_MINZ	CNMZ_16_J	Minzhu	Local	China	46.28	126.3	Heilongjiang	China	Asia	Yang et al. (2008)	-0.0280834	0.00161414
LO_MINZ	CNMZ_17_J	Minzhu	Local	China	46.28	126.3	Heilongjiang	China	Asia	Yang et al. (2008)	-0.0273132	0.00275811
LO_MINZ	CNMZ_18_J	Minzhu	Local	China	46.28	126.3	Heilongjiang	China	Asia	Yang et al. (2008)	-0.028086	0.00241705
LO_MINZ	CNMZ_19_J	Minzhu	Local	China	46.28	126.3	Heilongjiang	China	Asia	Yang et al. (2008)	-0.0272372	0.00467677
LO_MINZ	CNMZ_2_J	Minzhu	Local	China	46.28	126.3	Heilongjiang	China	Asia	Yang et al. (2008)	-0.0264071	0.00456684
LO_MINZ	CNMZ_20_J	Minzhu	Local	China	46.28	126.3	Heilongjiang	China	Asia	Yang et al. (2008)	-0.0267922	0.00385992
LO_MINZ	CNMZ_3_J	Minzhu	Local	China	46.28	126.3	Heilongjiang	China	Asia	Yang et al. (2008)	-0.0276424	0.00358315
LO_MINZ	CNMZ_4_J	Minzhu	Local	China	46.28	126.3	Heilongjiang	China	Asia	Yang et al. (2008)	-0.0256246	0.00420245
LO_MINZ	CNMZ_5_J	Minzhu	Local	China	46.28	126.3	Heilongjiang	China	Asia	Yang et al. (2008)	-0.0273381	0.00427145
LO_MINZ	CNMZ_6_J	Minzhu	Local	China	46.28	126.3	Heilongjiang	China	Asia	Yang et al. (2008)	-0.0268583	0.00464592
LO_MINZ	CNMZ_7_J	Minzhu	Local	China	46.28	126.3	Heilongjiang	China	Asia	Yang et al. (2008)	-0.02686	0.00514011
LO_MINZ	CNMZ_8_J	Minzhu	Local	China	46.28	126.3	Heilongjiang	China	Asia	Yang et al. (2008)	-0.0272672	0.00396533
LO_MINZ	CNMZ_9_J	Minzhu	Local	China	46.28	126.3	Heilongjiang	China	Asia	Yang et al. (2008)	-0.0273918	0.00210781
LO_NEIJ	CNNJ_1_J	Neijiang	Local	China	29.81	104.85		China	Asia	Yang et al. (2008)	-0.0340716	-0.00151299
LO_NEIJ	CNNJ_10_J	Neijiang	Local	China	29.81	104.85		China	Asia	Yang et al. (2008)	-0.0344035	-0.0013339
LO_NEIJ	CNNJ_11_J	Neijiang	Local	China	29.81	104.85		China	Asia	Yang et al. (2008)	-0.0347181	-0.00159358
LO_NEIJ	CNNJ_12_J	Neijiang	Local	China	29.81	104.85		China	Asia	Yang et al. (2008)	-0.0343929	-0.00125937
LO_NEIJ	CNNJ_13_J	Neijiang	Local	China	29.81	104.85		China	Asia	Yang et al. (2008)	-0.0346107	-0.00101938
LO_NEIJ	CNNJ_14_J	Neijiang	Local	China	29.81	104.85		China	Asia	Yang et al. (2008)	-0.0348753	-0.000962199
LO_NEIJ	CNNJ_15_J	Neijiang	Local	China	29.81	104.85		China	Asia	Yang et al. (2008)	-0.0283347	0.00670417
LO_NEIJ	CNNJ_16_J	Neijiang	Local	China	29.81	104.85		China	Asia	Yang et al. (2008)	-0.0287359	0.00695939
LO_NEIJ	CNNJ_2_J	Neijiang	Local	China	29.81	104.85		China	Asia	Yang et al. (2008)	-0.0343261	-0.000530763
LO_NEIJ	CNNJ_3_J	Neijiang	Local	China	29.81	104.85		China	Asia	Yang et al. (2008)	-0.0349355	-0.000625895
LO_NEIJ	CNNJ_4_J	Neijiang	Local	China	29.81	104.85		China	Asia	Yang et al. (2008)	-0.0318844	0.00182427
LO_NEIJ	CNNJ_5_J	Neijiang	Local	China	29.81	104.85		China	Asia	Yang et al. (2008)	-0.0345969	-0.0017301
LO_NEIJ	CNNJ_6_J	Neijiang	Local	China	29.81	104.85		China	Asia	Yang et al. (2008)	-0.034554	-0.000911968
LO_NEIJ	CNNJ_7_J	Neijiang	Local	China	29.81	104.85		China	Asia	Yang et al. (2008)	-0.0349276	-0.00131826
LO_NEIJ	CNNJ_8_J	Neijiang	Local	China	29.81	104.85		China	Asia	Yang et al. (2008)	-0.0344851	-0.00156432
LO_NEIJ	CNNJ_9_J	Neijiang	Local	China	29.81	104.85		China	Asia	Yang et al. (2008)	-0.0343929	-0.00137504
LO_OMKO	THOK_1_W	Om_Koi_ChiangMai	Local	OtherAsi	17.9449	98.3493		Thailand	Asia	Yang et al. (2008)	-0.0320322	-0.000425962
LO_OMKO	THOK_2_W	Om_Koi_ChiangMai	Local	OtherAsi	17.9449	98.3493		Thailand	Asia	Yang et al. (2008)	-0.032788	-0.000922764
LO_OMKO	THOK_3_W	Om_Koi_ChiangMai	Local	OtherAsi	17.9449	98.3493		Thailand	Asia	Yang et al. (2008)	-0.0327013	-0.000457715
LO_OMKO	THOK_4_W	Om_Koi_ChiangMai	Local	OtherAsi	17.9449	98.3493		Thailand	Asia	Yang et al. (2008)	-0.0317369	0.000339818
LO_OMKO	THOK_5_W	Om_Koi_ChiangMai	Local	OtherAsi	17.9449	98.3493		Thailand	Asia	Yang et al. (2008)	-0.0312733	0.000423023
LO_OMKO	THOK_6_W	Om_Koi_ChiangMai	Local	OtherAsi	17.9449	98.3493		Thailand	Asia	Yang et al. (2008)	-0.0281184	0.0080732
LO_RONG	CNRC_14_J	Rongchang	Local	China	29.62	106.21	Chongqin	China	Asia	Yang et al. (2008)	-0.0348366	-0.0020148
LO_RONG	CNRC_17_J	Rongchang	Local	China	29.62	106.21	Chongqin	China	Asia	Yang et al. (2008)	-0.0351054	-0.00196248
LO_RONG	CNRC_18_J	Rongchang	Local	China	29.62	106.21	Chongqin	China	Asia	Yang et al. (2008)	-0.03515	-0.000698301
LO_RONG	CNRC_19_W	Rongchang	Local	China	29.62	106.21	Chongqin	China	Asia	Yang et al. (2008)	-0.032242	-0.00214428
LO_RONG	CNRC_20_W	Rongchang	Local	China	29.62	106.21	Chongqin	China	Asia	Yang et al. (2008)	-0.034249	-0.0017555
LO_RONG	CNRC_21_W	Rongchang	Local	China	29.62	106.21	Chongqin	China	Asia	Yang et al. (2008)	-0.0348819	-0.00139743
LO_RONG	CNRC_22_W	Rongchang	Local	China	29.62	106.21	Chongqin	China	Asia	Yang et al. (2008)	-0.033767	-0.0026285
LO_RONG	CNRC_23_W	Rongchang	Local	China	29.62	106.21	Chongqin	China	Asia	Yang et al. (2008)	-0.0346991	-0.00222742
LO_RONG	CNRC_24_W	Rongchang	Local	China	29.62	106.21	Chongqin	China	Asia	Yang et al. (2008)	-0.0298689	-0.00229894
LO_RONG	CNRC_25_W	Rongchang	Local	China	29.62	106.21	Chongqin	China	Asia	Yang et al. (2008)	-0.0341494	-0.000780208
LO_RONG	CNRC_26_W	Rongchang	Local	China	29.62	106.21	Chongqin	China	Asia	Yang et al. (2008)	-0.0342443	-0.000860261
LO_RONG	CNRC_27_W	Rongchang	Local	China	29.62	106.21	Chongqin	China	Asia	Yang et al. (2008)	-0.0353427	-0.00160128
LO_RONG	CNRC_28_W	Rongchang	Local	China	29.62	106.21	Chongqin	China	Asia	Yang et al. (2008)	-0.0343472	-0.00169115
LO_RONG	CNRC_29_W	Rongchang	Local	China	29.62	106.21	Chongqin	China	Asia	Yang et al. (2008)	-0.0346139	-0.000942146
LO_RONG	CNRC_30_W	Rongchang	Local	China	29.62	106.21	Chongqin	China	Asia	Yang et al. (2008)	-0.0303579	-0.000225686
LO_RONG	CNRC_32_W	Rongchang	Local	China	29.62	106.21	Chongqin	China	Asia	Yang et al. (2008)	-0.0346295	-0.00220031
LO_RONG	CNRC_33_W	Rongchang	Local	China	29.62	106.21	Chongqin	China	Asia	Yang et al. (2008)	-0.0346964	-0.00130232
LO_RONG	CNRC_34_W	Rongchang	Local	China	29.62	106.21	Chongqin	China	Asia	Yang et al. (2008)	-0.0299273	-0.000286943
LO_RONG	CNRC_35_W	Rongchang	Local	China	29.62	106.21	Chongqin	China	Asia	Yang et al. (2008)	-0.0318374	-0.00380051
LO_RONG	CNRC_36_W	Rongchang	Local	China	29.62	106.21	Chongqin	China	Asia	Yang et al. (2008)	-0.0309352	-0.00127945
LO_SHAZ	CNSZ_1_J	Shaziling	Local	China	27.87	112.91	Hun	China	Asia	Yang et al. (2008)	-0.0341103	-0.00329835
LO_SHAZ	CNSZ_10_J	Shaziling	Local	China	27.87	112.91	Hun	China	Asia	Yang et al. (2008)	-0.0348595	-0.00167906
LO_SHAZ	CNSZ_11_J	Shaziling	Local	China	27.87	112.91	Hun	China	Asia	Yang et al. (2008)	-0.0346676	-0.00173942
LO_SHAZ	CNSZ_2_J	Shaziling	Local	China	27.87	112.91	Hun	China	Asia	Yang et al. (2008)	-0.0350241	-0.0022528
LO_SHAZ	CNSZ_3_J	Shaziling	Local	China	27.87	112.91	Hun	China	Asia	Yang et al. (2008)	-0.0348386	-0.00205308
LO_SHAZ	CNSZ_4_J	Shaziling	Local	China	27.87	112.91	Hun	China	Asia	Yang et al. (2008)	-0.034457	-0.00277822
LO_SHAZ	CNSZ_5_J	Shaziling	Local	China	27.87	112.91	Hun	China	Asia	Yang et al. (2008)	-0.0350735	-0.00283867
LO_SHAZ	CNSZ_6_J	Shaziling	Local	China	27.87	112.91	Hun	China	Asia	Yang et al. (2008)	-0.035016	-0.00220023
LO_SHAZ	CNSZ_7_J	Shaziling	Local	China	27.87	112.91	Hun	China	Asia	Yang et al. (2008)	-0.0349206	-0.00220086
LO_SHAZ	CNSZ_8_J	Shaziling	Local	China	27.87	112.91	Hun	China	Asia	Yang et al. (2008)	-0.0348584	-0.00168383
LO_SHAZ	CNSZ_9_J	Shaziling	Local	China	27.87	112.91	Hun	China	Asia	Yang et al. (2008)	-0.0351819	-0.00225622
LO_SPOT	CNWN_1_W	Wannan_Spotted	Local	China	29.92	117.94		China	Asia	Yang et al. (2008)	-0.0335799	-0.00116868
LO_SPOT	CNWN_10_W	Wannan_Spotted	Local	China	29.92	117.94		China	Asia	Yang et al. (2008)	-0.0332976	-0.000662975
LO_SPOT	CNWN_11_W	Wannan_Spotted	Local	China	29.92	117.94		China	Asia	Yang et al. (2008)	-0.0338565	-0.000610855
LO_SPOT	CNWN_12_W	Wannan_Spotted	Local	China	29.92	117.94		China	Asia	Yang et al. (2008)	-0.0336032	-0.000955409
LO_SPOT	CNWN_13_W	Wannan_Spotted	Local	China	29.92	117.94		China	Asia	Yang et al. (2008)	-0.0338342	-0.0017558
LO_SPOT	CNWN_14_W	Wannan_Spotted	Local	China	29.92	117.94		China	Asia	Yang et al. (2008)	-0.0333145	-0.000909817
LO_SPOT	CNWN_15_W	Wannan_Spotted	Local	China	29.92	117.94		China	Asia	Yang et al. (2008)	-0.0339874	-0.00159891
LO_SPOT	CNWN_16_W	Wannan_Spotted	Local	China	29.92	117.94		China	Asia	Yang et al. (2008)	-0.0330054	0.000331946
LO_SPOT	CNWN_17_W	Wannan_Spotted	Local	China	29.92	117.94		China	Asia	Yang et al. (2008)	-0.0333173	-0.000589613
LO_SPOT	CNWN_18_W	Wannan_Spotted	Local	China	29.92	117.94		China	Asia	Yang et al. (2008)	-0.0328309	-0.00063262
LO_SPOT	CNWN_2_W	Wannan_Spotted	Local	China	29.92	117.94		China	Asia	Yang et al. (2008)	-0.0333592	-0.00150612
LO_SPOT	CNWN_3_W	Wannan_Spotted	Local	China	29.92	117.94		China	Asia	Yang et al. (2008)	-0.0324213	-0.000366367
LO_SPOT	CNWN_4_W	Wannan_Spotted	Local	China	29.92	117.94		China	Asia	Yang et al. (2008)	-0.0331059	-0.000449129
LO_SPOT	CNWN_5_W	Wannan_Spotted	Local	China	29.92	117.94		China	Asia	Yang et al. (2008)	-0.0332125	-0.00102514
LO_SPOT	CNWN_6_W	Wannan_Spotted	Local	China	29.92	117.94		China	Asia	Yang et al. (2008)	-0.0332785	-0.000553598
LO_SPOT	CNWN_7_W	Wannan_Spotted	Local	China	29.92	117.94		China	Asia	Yang et al. (2008)	-0.0323535	-0.00102545
LO_SPOT	CNWN_8_W	Wannan_Spotted	Local	China	29.92	117.94		China	Asia	Yang et al. (2008)	-0.0326259	-0.000576454
LO_SPOT	CNWN_9_W	Wannan_Spotted	Local	China	29.92	117.94		China	Asia	Yang et al. (2008)	-0.0334945	-0.000515429
LO_SUTA	CNST_3_J	Sutai	Local	China	31.22	120.67	Jiangsu	China	Asia	Yang et al. (2008)	-0.0201685	0.0162903
LO_SUTA	CNST_4_J	Sutai	Local	China	31.22	120.67	Jiangsu	China	Asia	Yang et al. (2008)	-0.0194092	0.0196887
LO_SUTA	CNST_5_J	Sutai	Local	China	31.22	120.67	Jiangsu	China	Asia	Yang et al. (2008)	-0.0214932	0.0175937
LO_SUTA	CNST_6_J	Sutai	Local	China	31.22	120.67	Jiangsu	China	Asia	Yang et al. (2008)	-0.0205572	0.019259
LO_SUTA	CNST_7_J	Sutai	Local	China	31.22	120.67	Jiangsu	China	Asia	Yang et al. (2008)	-0.019612	0.0167442
LO_SUTA	CNST_8_J	Sutai	Local	China	31.22	120.67	Jiangsu	China	Asia	Yang et al. (2008)	-0.0213863	0.0202063
LO_SUTA	CNST_9_J	Sutai	Local	China	31.22	120.67	Jiangsu	China	Asia	Yang et al. (2008)	-0.0189613	0.0195308
LO_SUTA	CNST_1_J	Sutai	Local	China	31.22	120.67	Jiangsu	China	Asia	Yang et al. (2008)	-0.020806	0.0163057
LO_SUTA	CNST_10_J	Sutai	Local	China	31.22	120.67	Jiangsu	China	Asia	Yang et al. (2008)	-0.0198796	0.0173716
LO_SUTA	CNST_11_J	Sutai	Local	China	31.22	120.67	Jiangsu	China	Asia	Yang et al. (2008)	-0.0207249	0.0164214
LO_SUTA	CNST_12_J	Sutai	Local	China	31.22	120.67	Jiangsu	China	Asia	Yang et al. (2008)	-0.0194346	0.0195692
LO_SUTA	CNST_13_J	Sutai	Local	China	31.22	120.67	Jiangsu	China	Asia	Yang et al. (2008)	-0.0191312	0.018142
LO_SUTA	CNST_14_J	Sutai	Local	China	31.22	120.67	Jiangsu	China	Asia	Yang et al. (2008)	-0.016364	0.0250094
LO_SUTA	CNST_15_J	Sutai	Local	China	31.22	120.67	Jiangsu	China	Asia	Yang et al. (2008)	-0.0205474	0.017949
LO_SUTA	CNST_2_J	Sutai	Local	China	31.22	120.67	Jiangsu	China	Asia	Yang et al. (2008)	-0.0210519	0.0160453
LO_TONG	CNTC_1_J	Tongcheng	Local	China	29.23	113.8	Hubei	China	Asia	Yang et al. (2008)	-0.0343784	-0.00190398
LO_TONG	CNTC_10_J	Tongcheng	Local	China	29.23	113.8	Hubei	China	Asia	Yang et al. (2008)	-0.034709	-0.00145337
LO_TONG	CNTC_11_J	Tongcheng	Local	China	29.23	113.8	Hubei	China	Asia	Yang et al. (2008)	-0.0326984	-0.000744025
LO_TONG	CNTC_12_J	Tongcheng	Local	China	29.23	113.8	Hubei	China	Asia	Yang et al. (2008)	-0.0309445	-0.00283637
LO_TONG	CNTC_13_J	Tongcheng	Local	China	29.23	113.8	Hubei	China	Asia	Yang et al. (2008)	-0.0347359	-0.00192616
LO_TONG	CNTC_14_J	Tongcheng	Local	China	29.23	113.8	Hubei	China	Asia	Yang et al. (2008)	-0.0347166	-0.00197161
LO_TONG	CNTC_15_J	Tongcheng	Local	China	29.23	113.8	Hubei	China	Asia	Yang et al. (2008)	-0.034256	-0.000844623
LO_TONG	CNTC_16_J	Tongcheng	Local	China	29.23	113.8	Hubei	China	Asia	Yang et al. (2008)	-0.0343696	-0.00118654
LO_TONG	CNTC_2_J	Tongcheng	Local	China	29.23	113.8	Hubei	China	Asia	Yang et al. (2008)	-0.0348688	-0.00208892
LO_TONG	CNTC_3_J	Tongcheng	Local	China	29.23	113.8	Hubei	China	Asia	Yang et al. (2008)	-0.0345532	-0.00203058
LO_TONG	CNTC_4_J	Tongcheng	Local	China	29.23	113.8	Hubei	China	Asia	Yang et al. (2008)	-0.0351249	-0.0023121
LO_TONG	CNTC_5_J	Tongcheng	Local	China	29.23	113.8	Hubei	China	Asia	Yang et al. (2008)	-0.034804	-0.00215238
LO_TONG	CNTC_6_J	Tongcheng	Local	China	29.23	113.8	Hubei	China	Asia	Yang et al. (2008)	-0.0345373	-0.00159691
LO_TONG	CNTC_7_J	Tongcheng	Local	China	29.23	113.8	Hubei	China	Asia	Yang et al. (2008)	-0.0346253	-0.000817471
LO_TONG	CNTC_8_J	Tongcheng	Local	China	29.23	113.8	Hubei	China	Asia	Yang et al. (2008)	-0.0347419	-0.00113982
LO_TONG	CNTC_9_J	Tongcheng	Local	China	29.23	113.8	Hubei	China	Asia	Yang et al. (2008)	-0.0349645	-6.79851e-05
LO_WUZH	CNWZ_1_J	Wuzhishan	Local	China	18.78	109.52		China	Asia	Yang et al. (2008)	-0.033263	-0.00261048
LO_WUZH	CNWZ_10_J	Wuzhishan	Local	China	18.78	109.52		China	Asia	Yang et al. (2008)	-0.0341834	-0.00206322
LO_WUZH	CNWZ_11_J	Wuzhishan	Local	China	18.78	109.52		China	Asia	Yang et al. (2008)	-0.0341807	-0.0022563
LO_WUZH	CNWZ_12_J	Wuzhishan	Local	China	18.78	109.52		China	Asia	Yang et al. (2008)	-0.0344088	-0.00287825
LO_WUZH	CNWZ_13_J	Wuzhishan	Local	China	18.78	109.52		China	Asia	Yang et al. (2008)	-0.0318864	0.000575262
LO_WUZH	CNWZ_14_J	Wuzhishan	Local	China	18.78	109.52		China	Asia	Yang et al. (2008)	-0.0328592	-0.00205734
LO_WUZH	CNWZ_15_J	Wuzhishan	Local	China	18.78	109.52		China	Asia	Yang et al. (2008)	-0.0334798	-0.00194833
LO_WUZH	CNWZ_16_J	Wuzhishan	Local	China	18.78	109.52		China	Asia	Yang et al. (2008)	-0.0347566	-0.00189134
LO_WUZH	CNWZ_2_J	Wuzhishan	Local	China	18.78	109.52		China	Asia	Yang et al. (2008)	-0.0329838	-0.000515986
LO_WUZH	CNWZ_3_J	Wuzhishan	Local	China	18.78	109.52		China	Asia	Yang et al. (2008)	-0.0339042	-0.00247433
LO_WUZH	CNWZ_4_J	Wuzhishan	Local	China	18.78	109.52		China	Asia	Yang et al. (2008)	-0.0336461	-0.00104443
LO_WUZH	CNWZ_5_J	Wuzhishan	Local	China	18.78	109.52		China	Asia	Yang et al. (2008)	-0.0320959	-0.00164207
LO_WUZH	CNWZ_6_J	Wuzhishan	Local	China	18.78	109.52		China	Asia	Yang et al. (2008)	-0.0343122	-0.00197203
LO_WUZH	CNWZ_7_J	Wuzhishan	Local	China	18.78	109.52		China	Asia	Yang et al. (2008)	-0.0339703	-0.00292826
LO_WUZH	CNWZ_8_J	Wuzhishan	Local	China	18.78	109.52		China	Asia	Yang et al. (2008)	-0.0340274	-0.00251568
LO_WUZH	CNWZ_9_J	Wuzhishan	Local	China	18.78	109.52		China	Asia	Yang et al. (2008)	-0.0341472	-0.0016434
LO_XIAN	CNXI_1_W	Xiang	Local	China	25.9309	108.511		China	Asia	Yang et al. (2008)	-0.0344692	-0.00271351
LO_XIAN	CNXI_10_W	Xiang	Local	China	25.9309	108.511		China	Asia	Yang et al. (2008)	-0.0344251	-0.00295411
LO_XIAN	CNXI_11_W	Xiang	Local	China	25.9309	108.511		China	Asia	Yang et al. (2008)	-0.0349653	-0.00285713
LO_XIAN	CNXI_12_W	Xiang	Local	China	25.9309	108.511		China	Asia	Yang et al. (2008)	-0.0350366	-0.00267804
LO_XIAN	CNXI_13_W	Xiang	Local	China	25.9309	108.511		China	Asia	Yang et al. (2008)	-0.0347018	-0.00142896
LO_XIAN	CNXI_2_W	Xiang	Local	China	25.9309	108.511		China	Asia	Yang et al. (2008)	-0.0349676	-0.00217189
LO_XIAN	CNXI_3_W	Xiang	Local	China	25.9309	108.511		China	Asia	Yang et al. (2008)	-0.0344667	-0.0023015
LO_XIAN	CNXI_4_W	Xiang	Local	China	25.9309	108.511		China	Asia	Yang et al. (2008)	-0.0348616	-0.00272038
LO_XIAN	CNXI_5_W	Xiang	Local	China	25.9309	108.511		China	Asia	Yang et al. (2008)	-0.0345882	-0.00177126
LO_XIAN	CNXI_6_W	Xiang	Local	China	25.9309	108.511		China	Asia	Yang et al. (2008)	-0.0345563	-0.00259998
LO_XIAN	CNXI_7_W	Xiang	Local	China	25.9309	108.511		China	Asia	Yang et al. (2008)	-0.0347361	-0.00304533
LO_XIAN	CNXI_8_W	Xiang	Local	China	25.9309	108.511		China	Asia	Yang et al. (2008)	-0.0346674	-0.00307626
LO_XIAN	CNXI_9_W	Xiang	Local	China	25.9309	108.511		China	Asia	Yang et al. (2008)	-0.0347322	-0.00316797
LO_ZANG	CNZA_1_W	Zang	Local	China	34.8	103.7		China	Asia	Yang et al. (2008)	-0.0318908	-0.000409689
LO_ZANG	CNZA_10_W	Zang	Local	China	34.8	103.7		China	Asia	Yang et al. (2008)	-0.0298486	0.000777288
LO_ZANG	CNZA_11_W	Zang	Local	China	34.8	103.7		China	Asia	Yang et al. (2008)	-0.0297826	0.00139283
LO_ZANG	CNZA_12_W	Zang	Local	China	34.8	103.7		China	Asia	Yang et al. (2008)	-0.0305926	-0.00082172
LO_ZANG	CNZA_13_W	Zang	Local	China	34.8	103.7		China	Asia	Yang et al. (2008)	-0.0276599	-0.00052033
LO_ZANG	CNZA_14_W	Zang	Local	China	34.8	103.7		China	Asia	Yang et al. (2008)	-0.0291401	0.000331175
LO_ZANG	CNZA_15_W	Zang	Local	China	34.8	103.7		China	Asia	Yang et al. (2008)	-0.0313327	0.000719257
LO_ZANG	CNZA_16_W	Zang	Local	China	34.8	103.7		China	Asia	Yang et al. (2008)	-0.0283932	-0.000603394
LO_ZANG	CNZA_17_W	Zang	Local	China	34.8	103.7		China	Asia	Yang et al. (2008)	-0.0298661	-0.00099277
LO_ZANG	CNZA_18_W	Zang	Local	China	34.8	103.7		China	Asia	Yang et al. (2008)	-0.0275618	0.0028497
LO_ZANG	CNZA_19_W	Zang	Local	China	34.8	103.7		China	Asia	Yang et al. (2008)	-0.0285171	-0.000264537
LO_ZANG	CNZA_2_W	Zang	Local	China	34.8	103.7		China	Asia	Yang et al. (2008)	-0.0283236	0.00533703
LO_ZANG	CNZA_3_W	Zang	Local	China	34.8	103.7		China	Asia	Yang et al. (2008)	-0.0323491	-0.0016472
LO_ZANG	CNZA_4_W	Zang	Local	China	34.8	103.7		China	Asia	Yang et al. (2008)	-0.0291685	0.00303218
LO_ZANG	CNZA_5_W	Zang	Local	China	34.8	103.7		China	Asia	Yang et al. (2008)	-0.030066	0.000337994
LO_ZANG	CNZA_6_W	Zang	Local	China	34.8	103.7		China	Asia	Yang et al. (2008)	-0.0297509	0.000100885
LO_ZANG	CNZA_7_W	Zang	Local	China	34.8	103.7		China	Asia	Yang et al. (2008)	-0.0304444	0.000977163
LO_ZANG	CNZA_8_W	Zang	Local	China	34.8	103.7		China	Asia	Yang et al. (2008)	-0.0307114	0.000373268
LO_ZANG	CNZA_9_W	Zang	Local	China	34.8	103.7		China	Asia	Yang et al. (2008)	-0.0284392	0.00115183
LO_TIBE	R01	Tibetan	Local	China	37.69	100.52	Gansu	China	Asia	Huashui et al. (2013)	-0.033723	-0.00184099
LO_TIBE	R02	Tibetan	Local	China	37.69	100.52	Gansu	China	Asia	Huashui et al. (2013)	-0.0329965	-0.00131959
LO_TIBE	R03	Tibetan	Local	China	37.69	100.52	Gansu	China	Asia	Huashui et al. (2013)	-0.0330728	-0.00108799
LO_TIBE	R04	Tibetan	Local	China	37.69	100.52	Gansu	China	Asia	Huashui et al. (2013)	-0.0340359	-0.0015043
LO_TIBE	R05	Tibetan	Local	China	37.69	100.52	Gansu	China	Asia	Huashui et al. (2013)	-0.0334802	-0.00156419
LO_TIBE	R06	Tibetan	Local	China	37.69	100.52	Gansu	China	Asia	Huashui et al. (2013)	-0.033979	-0.00181386
LO_TIBE	R07	Tibetan	Local	China	37.69	100.52	Gansu	China	Asia	Huashui et al. (2013)	-0.0340036	-0.00156676
LO_TIBE	R08	Tibetan	Local	China	37.69	100.52	Gansu	China	Asia	Huashui et al. (2013)	-0.0324177	-0.00214592
LO_TIBE	R09	Tibetan	Local	China	37.69	100.52	Gansu	China	Asia	Huashui et al. (2013)	-0.0331991	-0.00160821
LO_TIBE	R10	Tibetan	Local	China	37.69	100.52	Gansu	China	Asia	Huashui et al. (2013)	-0.0342272	-0.00110058
LO_TIBE	R11	Tibetan	Local	China	37.69	100.52	Gansu	China	Asia	Huashui et al. (2013)	-0.0336616	-0.00215237
LO_TIBE	R12	Tibetan	Local	China	37.69	100.52	Gansu	China	Asia	Huashui et al. (2013)	-0.0340229	-0.00145342
LO_TIBE	R13	Tibetan	Local	China	37.69	100.52	Gansu	China	Asia	Huashui et al. (2013)	-0.0341002	-0.000901744
LO_TIBE	R14	Tibetan	Local	China	37.69	100.52	Gansu	China	Asia	Huashui et al. (2013)	-0.033492	-0.000807557
LO_TIBE	R15	Tibetan	Local	China	37.69	100.52	Gansu	China	Asia	Huashui et al. (2013)	-0.0337628	-0.00188618
LO_TIBE	R17	Tibetan	Local	China	37.69	100.52	Gansu	China	Asia	Huashui et al. (2013)	-0.0334053	-0.000382399
LO_TIBE	ZZG17	Tibetan	Local	China	37.69	100.52	Gansu	China	Asia	Huashui et al. (2013)	-0.0336454	-0.00228532
LO_TIBE	ZZG48	Tibetan	Local	China	37.69	100.52	Gansu	China	Asia	Huashui et al. (2013)	-0.0343664	-0.00118702
LO_TIBE	ZZG1	Tibetan	Local	China	37.69	100.52	Gansu	China	Asia	Huashui et al. (2013)	-0.0340695	-0.000876847
LO_TIBE	ZZG9	Tibetan	Local	China	37.69	100.52	Gansu	China	Asia	Huashui et al. (2013)	-0.0340103	-0.00153451
LO_TIBE	ZZG25	Tibetan	Local	China	37.69	100.52	Gansu	China	Asia	Huashui et al. (2013)	-0.0334894	-0.00195938
LO_TIBE	B01	Tibetan	Local	China	32.28	86.87	Tibet	China	Asia	Huashui et al. (2013)	-0.0329267	-0.00159611
LO_TIBE	B02	Tibetan	Local	China	32.28	86.87	Tibet	China	Asia	Huashui et al. (2013)	-0.0319823	-0.000989646
LO_TIBE	B04	Tibetan	Local	China	32.28	86.87	Tibet	China	Asia	Huashui et al. (2013)	-0.0318799	-0.00195099
LO_TIBE	B06	Tibetan	Local	China	32.28	86.87	Tibet	China	Asia	Huashui et al. (2013)	-0.0321554	-0.000707361
LO_TIBE	B07	Tibetan	Local	China	32.28	86.87	Tibet	China	Asia	Huashui et al. (2013)	-0.032334	-0.00175792
LO_TIBE	B10	Tibetan	Local	China	32.28	86.87	Tibet	China	Asia	Huashui et al. (2013)	-0.0328335	-0.00279813
LO_TIBE	B12	Tibetan	Local	China	32.28	86.87	Tibet	China	Asia	Huashui et al. (2013)	-0.0329291	-0.00131115
LO_TIBE	B13	Tibetan	Local	China	32.28	86.87	Tibet	China	Asia	Huashui et al. (2013)	-0.0327867	-0.00125803
LO_TIBE	B14	Tibetan	Local	China	32.28	86.87	Tibet	China	Asia	Huashui et al. (2013)	-0.0321836	-0.00198852
LO_TIBE	B15	Tibetan	Local	China	32.28	86.87	Tibet	China	Asia	Huashui et al. (2013)	-0.0320458	-0.00104958
LO_TIBE	B16	Tibetan	Local	China	32.28	86.87	Tibet	China	Asia	Huashui et al. (2013)	-0.0324661	-0.00151654
LO_TIBE	B17	Tibetan	Local	China	32.28	86.87	Tibet	China	Asia	Huashui et al. (2013)	-0.0321623	-0.00130187
LO_TIBE	B18	Tibetan	Local	China	32.28	86.87	Tibet	China	Asia	Huashui et al. (2013)	-0.0318034	-0.00219324
LO_TIBE	B19	Tibetan	Local	China	32.28	86.87	Tibet	China	Asia	Huashui et al. (2013)	-0.0316835	-0.0016259
LO_TIBE	B20	Tibetan	Local	China	32.28	86.87	Tibet	China	Asia	Huashui et al. (2013)	-0.0319293	-0.00190927
LO_TIBE	B21	Tibetan	Local	China	32.28	86.87	Tibet	China	Asia	Huashui et al. (2013)	-0.0319703	-0.00210057
LO_TIBE	B24	Tibetan	Local	China	32.28	86.87	Tibet	China	Asia	Huashui et al. (2013)	-0.0322412	-0.00221845
LO_TIBE	B25	Tibetan	Local	China	32.28	86.87	Tibet	China	Asia	Huashui et al. (2013)	-0.0322452	-0.00227091
LO_TIBE	B26	Tibetan	Local	China	32.28	86.87	Tibet	China	Asia	Huashui et al. (2013)	-0.0332744	-0.000829008
LO_TIBE	B28	Tibetan	Local	China	32.28	86.87	Tibet	China	Asia	Huashui et al. (2013)	-0.0326267	-0.00172248
LO_TIBE	B29	Tibetan	Local	China	32.28	86.87	Tibet	China	Asia	Huashui et al. (2013)	-0.0324467	-0.00121902
LO_TIBE	B31	Tibetan	Local	China	32.28	86.87	Tibet	China	Asia	Huashui et al. (2013)	-0.031631	-0.00166054
LO_TIBE	B32	Tibetan	Local	China	32.28	86.87	Tibet	China	Asia	Huashui et al. (2013)	-0.0325828	-0.00167968
LO_TIBE	B33	Tibetan	Local	China	32.28	86.87	Tibet	China	Asia	Huashui et al. (2013)	-0.0327171	-0.00126889
LO_TIBE	B34	Tibetan	Local	China	32.28	86.87	Tibet	China	Asia	Huashui et al. (2013)	-0.0329758	-0.00159353
LO_TIBE	B35	Tibetan	Local	China	32.28	86.87	Tibet	China	Asia	Huashui et al. (2013)	-0.0325764	-0.00134329
LO_TIBE	B36	Tibetan	Local	China	32.28	86.87	Tibet	China	Asia	Huashui et al. (2013)	-0.0325358	-0.00170241
LO_TIBE	B39	Tibetan	Local	China	32.28	86.87	Tibet	China	Asia	Huashui et al. (2013)	-0.0332411	-0.0015967
LO_TIBE	B40	Tibetan	Local	China	32.28	86.87	Tibet	China	Asia	Huashui et al. (2013)	-0.0320073	-0.000595991
LO_KORE	9919	KoreanLocal	Local	OtherAsi	36.0972	127.513		Korea	Asia	Ref	-0.0108616	0.0141389
LO_KORE	9920	KoreanLocal	Local	OtherAsi	36.0972	127.513		Korea	Asia	Ref	-0.0112663	0.0146081
LO_KORE	9921	KoreanLocal	Local	OtherAsi	36.0972	127.513		Korea	Asia	Ref	-0.0110796	0.0133453
LO_KORE	9922	KoreanLocal	Local	OtherAsi	36.0972	127.513		Korea	Asia	Ref	-0.0114354	0.0154581
LO_KORE	9923	KoreanLocal	Local	OtherAsi	36.0972	127.513		Korea	Asia	Ref	-0.0115244	0.0127696
LO_KORE	9924	KoreanLocal	Local	OtherAsi	36.0972	127.513		Korea	Asia	Ref	-0.0114976	0.0134103
LO_KORE	9925	KoreanLocal	Local	OtherAsi	36.0972	127.513		Korea	Asia	Ref	-0.0107857	0.0125445
LO_KORE	9926	KoreanLocal	Local	OtherAsi	36.0972	127.513		Korea	Asia	Ref	-0.0114576	0.0154604
LO_KORE	9927	KoreanLocal	Local	OtherAsi	36.0972	127.513		Korea	Asia	Ref	-0.0117855	0.0116996
LO_KORE	9928	KoreanLocal	Local	OtherAsi	36.0972	127.513		Korea	Asia	Ref	-0.0114549	0.0154562
LO_KORE	9929	KoreanLocal	Local	OtherAsi	36.0972	127.513		Korea	Asia	Ref	-0.0118307	0.0135834
LO_KORE	9930	KoreanLocal	Local	OtherAsi	36.0972	127.513		Korea	Asia	Ref	-0.0110112	0.012586
LO_KORE	9931	KoreanLocal	Local	OtherAsi	36.0972	127.513		Korea	Asia	Ref	-0.0118181	0.0140988
LO_KORE	9932	KoreanLocal	Local	OtherAsi	36.0972	127.513		Korea	Asia	Ref	-0.0115275	0.0134448
LO_KORE	9933	KoreanLocal	Local	OtherAsi	36.0972	127.513		Korea	Asia	Ref	-0.0111979	0.0123515
LO_KORE	9934	KoreanLocal	Local	OtherAsi	36.0972	127.513		Korea	Asia	Ref	-0.0113791	0.0138163
LO_KORE	9935	KoreanLocal	Local	OtherAsi	36.0972	127.513		Korea	Asia	Ref	-0.0115001	0.0133822
LO_KORE	9936	KoreanLocal	Local	OtherAsi	36.0972	127.513		Korea	Asia	Ref	-0.0102171	0.0140421
LO_KORE	9937	KoreanLocal	Local	OtherAsi	36.0972	127.513		Korea	Asia	Ref	-0.0117668	0.014258
LO_KORE	9938	KoreanLocal	Local	OtherAsi	36.0972	127.513		Korea	Asia	Ref	-0.0113316	0.0136682
COSMO	UKBK_1_W	Berkshire	Cosmo	Cosmo	51.4503	-1.30496	Newbury	UK	Europe	Yang et al. (2008)	0.0125259	0.0103189
COSMO	UKBK_11_W	Berkshire	Cosmo	Cosmo	51.4503	-1.30496	Newbury	UK	Europe	Yang et al. (2008)	0.0140894	0.0069712
COSMO	UKBK_12_W	Berkshire	Cosmo	Cosmo	51.4503	-1.30496	Newbury	UK	Europe	Yang et al. (2008)	0.0134682	0.0114358
COSMO	UKBK_13_W	Berkshire	Cosmo	Cosmo	51.4503	-1.30496	Newbury	UK	Europe	Yang et al. (2008)	0.0134873	0.010593
COSMO	UKBK_14_W	Berkshire	Cosmo	Cosmo	51.4503	-1.30496	Newbury	UK	Europe	Yang et al. (2008)	0.0138266	0.0104021
COSMO	UKBK_15_W	Berkshire	Cosmo	Cosmo	51.4503	-1.30496	Newbury	UK	Europe	Yang et al. (2008)	0.0125363	0.00898759
COSMO	UKBK_19_W	Berkshire	Cosmo	Cosmo	51.4503	-1.30496	Newbury	UK	Europe	Yang et al. (2008)	0.0129272	0.00601704
COSMO	UKBK_2_W	Berkshire	Cosmo	Cosmo	51.4503	-1.30496	Newbury	UK	Europe	Yang et al. (2008)	0.0142228	0.00181995
COSMO	UKBK_20_W	Berkshire	Cosmo	Cosmo	51.4503	-1.30496	Newbury	UK	Europe	Yang et al. (2008)	0.013281	0.0149185
COSMO	UKBK_21_W	Berkshire	Cosmo	Cosmo	51.4503	-1.30496	Newbury	UK	Europe	Yang et al. (2008)	0.0131172	0.0118406
COSMO	UKBK_22_W	Berkshire	Cosmo	Cosmo	51.4503	-1.30496	Newbury	UK	Europe	Yang et al. (2008)	0.0128032	0.00916844
COSMO	UKBK_25_W	Berkshire	Cosmo	Cosmo	51.4503	-1.30496	Newbury	UK	Europe	Yang et al. (2008)	0.0140116	0.00601413
COSMO	UKBK_26_W	Berkshire	Cosmo	Cosmo	51.4503	-1.30496	Newbury	UK	Europe	Yang et al. (2008)	0.0134021	0.0141545
COSMO	UKBK_27_W	Berkshire	Cosmo	Cosmo	51.4503	-1.30496	Newbury	UK	Europe	Yang et al. (2008)	0.0128861	0.0117137
COSMO	UKBK_3_W	Berkshire	Cosmo	Cosmo	51.4503	-1.30496	Newbury	UK	Europe	Yang et al. (2008)	0.0134572	0.00788606
COSMO	UKBK_4_W	Berkshire	Cosmo	Cosmo	51.4503	-1.30496	Newbury	UK	Europe	Yang et al. (2008)	0.0125744	0.0108283
COSMO	UKBK_6_W	Berkshire	Cosmo	Cosmo	51.4503	-1.30496	Newbury	UK	Europe	Yang et al. (2008)	0.0137819	0.0130338
COSMO	UKBK_7_W	Berkshire	Cosmo	Cosmo	51.4503	-1.30496	Newbury	UK	Europe	Yang et al. (2008)	0.0127604	0.0144031
COSMO	UKBK_8_W	Berkshire	Cosmo	Cosmo	51.4503	-1.30496	Newbury	UK	Europe	Yang et al. (2008)	0.0133638	0.00912782
COSMO	UKBK_9_W	Berkshire	Cosmo	Cosmo	51.4503	-1.30496	Newbury	UK	Europe	Yang et al. (2008)	0.0130709	0.00796288
COSMO	DUR1_1_W	Duroc	Cosmo	Cosmo	55.72	12.33	Ballerup	Denmark	Europe	Yang et al. (2008)	0.0137206	0.0660237
COSMO	DUR1_10_W	Duroc	Cosmo	Cosmo	55.72	12.33	Ballerup	Denmark	Europe	Yang et al. (2008)	0.0135323	0.0645672
COSMO	DUR1_11_W	Duroc	Cosmo	Cosmo	55.72	12.33	Ballerup	Denmark	Europe	Yang et al. (2008)	0.0141665	0.0610416
COSMO	DUR1_12_W	Duroc	Cosmo	Cosmo	55.72	12.33	Ballerup	Denmark	Europe	Yang et al. (2008)	0.0140406	0.0670259
COSMO	DUR1_13_W	Duroc	Cosmo	Cosmo	55.72	12.33	Ballerup	Denmark	Europe	Yang et al. (2008)	0.0147668	0.062559
COSMO	DUR1_14_W	Duroc	Cosmo	Cosmo	55.72	12.33	Ballerup	Denmark	Europe	Yang et al. (2008)	0.0148395	0.0683188
COSMO	DUR1_15_W	Duroc	Cosmo	Cosmo	55.72	12.33	Ballerup	Denmark	Europe	Yang et al. (2008)	0.0147394	0.0670574
COSMO	DUR1_16_W	Duroc	Cosmo	Cosmo	55.72	12.33	Ballerup	Denmark	Europe	Yang et al. (2008)	0.0141902	0.0628264
COSMO	DUR1_17_W	Duroc	Cosmo	Cosmo	55.72	12.33	Ballerup	Denmark	Europe	Yang et al. (2008)	0.014411	0.0685475
COSMO	DUR1_18_W	Duroc	Cosmo	Cosmo	55.72	12.33	Ballerup	Denmark	Europe	Yang et al. (2008)	0.0138847	0.0633766
COSMO	DUR1_19_W	Duroc	Cosmo	Cosmo	55.72	12.33	Ballerup	Denmark	Europe	Yang et al. (2008)	0.0143709	0.067626
COSMO	DUR1_2_W	Duroc	Cosmo	Cosmo	55.72	12.33	Ballerup	Denmark	Europe	Yang et al. (2008)	0.0139824	0.0613759
COSMO	DUR1_3_W	Duroc	Cosmo	Cosmo	55.72	12.33	Ballerup	Denmark	Europe	Yang et al. (2008)	0.0140687	0.0664534
COSMO	DUR1_4_W	Duroc	Cosmo	Cosmo	55.72	12.33	Ballerup	Denmark	Europe	Yang et al. (2008)	0.0139084	0.06745
COSMO	DUR1_5_W	Duroc	Cosmo	Cosmo	55.72	12.33	Ballerup	Denmark	Europe	Yang et al. (2008)	0.0148135	0.0671692
COSMO	DUR1_6_W	Duroc	Cosmo	Cosmo	55.72	12.33	Ballerup	Denmark	Europe	Yang et al. (2008)	0.0141481	0.0674556
COSMO	DUR1_7_W	Duroc	Cosmo	Cosmo	55.72	12.33	Ballerup	Denmark	Europe	Yang et al. (2008)	0.0136742	0.0599989
COSMO	DUR1_8_W	Duroc	Cosmo	Cosmo	55.72	12.33	Ballerup	Denmark	Europe	Yang et al. (2008)	0.0138265	0.0666558
COSMO	DUR1_9_W	Duroc	Cosmo	Cosmo	55.72	12.33	Ballerup	Denmark	Europe	Yang et al. (2008)	0.0150981	0.0680175
COSMO	DUR3_12_W	Duroc	Cosmo	Cosmo	51.69	5.25	Hertogenbosch	Netherlands	Europe	Yang et al. (2008)	0.0146335	0.0570977
COSMO	DUR3_13_W	Duroc	Cosmo	Cosmo	51.69	5.25	Hertogenbosch	Netherlands	Europe	Yang et al. (2008)	0.0131075	0.0552717
COSMO	DUR3_14_W	Duroc	Cosmo	Cosmo	51.69	5.25	Hertogenbosch	Netherlands	Europe	Yang et al. (2008)	0.0134851	0.0551214
COSMO	DUR3_15_W	Duroc	Cosmo	Cosmo	51.69	5.25	Hertogenbosch	Netherlands	Europe	Yang et al. (2008)	0.0124382	0.0516381
COSMO	DUR3_16_W	Duroc	Cosmo	Cosmo	51.69	5.25	Hertogenbosch	Netherlands	Europe	Yang et al. (2008)	0.013912	0.0549881
COSMO	DUR3_17_W	Duroc	Cosmo	Cosmo	51.69	5.25	Hertogenbosch	Netherlands	Europe	Yang et al. (2008)	0.0135494	0.0600915
COSMO	DUR3_18_W	Duroc	Cosmo	Cosmo	51.69	5.25	Hertogenbosch	Netherlands	Europe	Yang et al. (2008)	0.0138793	0.0612836
COSMO	DUR3_19_W	Duroc	Cosmo	Cosmo	51.69	5.25	Hertogenbosch	Netherlands	Europe	Yang et al. (2008)	0.01433	0.059477
COSMO	DUR3_20_W	Duroc	Cosmo	Cosmo	51.69	5.25	Hertogenbosch	Netherlands	Europe	Yang et al. (2008)	0.013156	0.0571147
COSMO	DUR3_21_W	Duroc	Cosmo	Cosmo	51.69	5.25	Hertogenbosch	Netherlands	Europe	Yang et al. (2008)	0.0136928	0.0569687
COSMO	DUR3_22_W	Duroc	Cosmo	Cosmo	51.69	5.25	Hertogenbosch	Netherlands	Europe	Yang et al. (2008)	0.0140973	0.0563747
COSMO	DUR3_23_W	Duroc	Cosmo	Cosmo	51.69	5.25	Hertogenbosch	Netherlands	Europe	Yang et al. (2008)	0.0143385	0.0578767
COSMO	DUR3_24_W	Duroc	Cosmo	Cosmo	51.69	5.25	Hertogenbosch	Netherlands	Europe	Yang et al. (2008)	0.0136251	0.0569089
COSMO	DUR3_25_W	Duroc	Cosmo	Cosmo	51.69	5.25	Hertogenbosch	Netherlands	Europe	Yang et al. (2008)	0.0143559	0.0579595
COSMO	DUR3_26_W	Duroc	Cosmo	Cosmo	51.69	5.25	Hertogenbosch	Netherlands	Europe	Yang et al. (2008)	0.0138321	0.0562393
COSMO	DUR3_27_W	Duroc	Cosmo	Cosmo	51.69	5.25	Hertogenbosch	Netherlands	Europe	Yang et al. (2008)	0.0146114	0.0573349
COSMO	DUR3_28_W	Duroc	Cosmo	Cosmo	51.69	5.25	Hertogenbosch	Netherlands	Europe	Yang et al. (2008)	0.0138415	0.0644684
COSMO	DUR3_30_W	Duroc	Cosmo	Cosmo	51.69	5.25	Hertogenbosch	Netherlands	Europe	Yang et al. (2008)	0.0141907	0.059231
COSMO	DUR3_32_W	Duroc	Cosmo	Cosmo	51.69	5.25	Hertogenbosch	Netherlands	Europe	Yang et al. (2008)	0.0127677	0.061015
COSMO	DUR3_37_W	Duroc	Cosmo	Cosmo	51.69	5.25	Hertogenbosch	Netherlands	Europe	Yang et al. (2008)	0.0139728	0.0568228
COSMO	UKHS_1_W	Hampshire	Cosmo	Cosmo	51.0588	-1.28533	Winchester_UK	UK	Europe	Yang et al. (2008)	0.0135441	0.0163559
COSMO	UKHS_10_W	Hampshire	Cosmo	Cosmo	51.0588	-1.28533	Winchester_UK	UK	Europe	Yang et al. (2008)	0.0131252	0.0158131
COSMO	UKHS_11_W	Hampshire	Cosmo	Cosmo	51.0588	-1.28533	Winchester_UK	UK	Europe	Yang et al. (2008)	0.0134364	0.0173943
COSMO	UKHS_12_W	Hampshire	Cosmo	Cosmo	51.0588	-1.28533	Winchester_UK	UK	Europe	Yang et al. (2008)	0.0122297	0.0173614
COSMO	UKHS_13_W	Hampshire	Cosmo	Cosmo	51.0588	-1.28533	Winchester_UK	UK	Europe	Yang et al. (2008)	0.0132074	0.0198157
COSMO	UKHS_14_W	Hampshire	Cosmo	Cosmo	51.0588	-1.28533	Winchester_UK	UK	Europe	Yang et al. (2008)	0.0134158	0.0215662
COSMO	UKHS_15_W	Hampshire	Cosmo	Cosmo	51.0588	-1.28533	Winchester_UK	UK	Europe	Yang et al. (2008)	0.0132332	0.0166937
COSMO	UKHS_16_W	Hampshire	Cosmo	Cosmo	51.0588	-1.28533	Winchester_UK	UK	Europe	Yang et al. (2008)	0.0131897	0.023226
COSMO	UKHS_17_W	Hampshire	Cosmo	Cosmo	51.0588	-1.28533	Winchester_UK	UK	Europe	Yang et al. (2008)	0.0139542	0.0149997
COSMO	UKHS_18_W	Hampshire	Cosmo	Cosmo	51.0588	-1.28533	Winchester_UK	UK	Europe	Yang et al. (2008)	0.0136987	0.0211913
COSMO	UKHS_2_W	Hampshire	Cosmo	Cosmo	51.0588	-1.28533	Winchester_UK	UK	Europe	Yang et al. (2008)	0.0131032	0.0134822
COSMO	UKHS_23_W	Hampshire	Cosmo	Cosmo	51.0588	-1.28533	Winchester_UK	UK	Europe	Yang et al. (2008)	0.0134846	0.0155801
COSMO	UKHS_24_W	Hampshire	Cosmo	Cosmo	51.0588	-1.28533	Winchester_UK	UK	Europe	Yang et al. (2008)	0.0134612	0.0194473
COSMO	UKHS_3_W	Hampshire	Cosmo	Cosmo	51.0588	-1.28533	Winchester_UK	UK	Europe	Yang et al. (2008)	0.0137543	0.0192402
COSMO	UKHS_4_W	Hampshire	Cosmo	Cosmo	51.0588	-1.28533	Winchester_UK	UK	Europe	Yang et al. (2008)	0.0143047	0.0164144
COSMO	UKHS_5_W	Hampshire	Cosmo	Cosmo	51.0588	-1.28533	Winchester_UK	UK	Europe	Yang et al. (2008)	0.0122529	0.0191825
COSMO	UKHS_6_W	Hampshire	Cosmo	Cosmo	51.0588	-1.28533	Winchester_UK	UK	Europe	Yang et al. (2008)	0.0128503	0.0220547
COSMO	UKHS_7_W	Hampshire	Cosmo	Cosmo	51.0588	-1.28533	Winchester_UK	UK	Europe	Yang et al. (2008)	0.0138126	0.0212913
COSMO	UKHS_8_W	Hampshire	Cosmo	Cosmo	51.0588	-1.28533	Winchester_UK	UK	Europe	Yang et al. (2008)	0.0132114	0.0195056
COSMO	UKHS_9_W	Hampshire	Cosmo	Cosmo	51.0588	-1.28533	Winchester_UK	UK	Europe	Yang et al. (2008)	0.013123	0.0184651
COSMO	LDR1_11_W	Landrace	Cosmo	Cosmo	55.94	11.59	Lokkemosevej	Denmark	Europe	Yang et al. (2008)	0.0130188	-0.0192753
COSMO	LDR1_12_W	Landrace	Cosmo	Cosmo	55.94	11.59	Lokkemosevej	Denmark	Europe	Yang et al. (2008)	0.0122692	-0.0186956
COSMO	LDR1_13_W	Landrace	Cosmo	Cosmo	55.94	11.59	Lokkemosevej	Denmark	Europe	Yang et al. (2008)	0.0142951	-0.0221725
COSMO	LDR1_14_W	Landrace	Cosmo	Cosmo	55.94	11.59	Lokkemosevej	Denmark	Europe	Yang et al. (2008)	0.0129298	-0.0115149
COSMO	LDR1_15_W	Landrace	Cosmo	Cosmo	55.94	11.59	Lokkemosevej	Denmark	Europe	Yang et al. (2008)	0.0132594	-0.0163017
COSMO	LDR1_16_W	Landrace	Cosmo	Cosmo	55.94	11.59	Lokkemosevej	Denmark	Europe	Yang et al. (2008)	0.0126809	-0.0212842
COSMO	LDR1_17_W	Landrace	Cosmo	Cosmo	55.94	11.59	Lokkemosevej	Denmark	Europe	Yang et al. (2008)	0.0139363	-0.0225772
COSMO	LDR1_18_W	Landrace	Cosmo	Cosmo	55.94	11.59	Lokkemosevej	Denmark	Europe	Yang et al. (2008)	0.0127885	-0.0153624
COSMO	LDR1_2_W	Landrace	Cosmo	Cosmo	55.94	11.59	Lokkemosevej	Denmark	Europe	Yang et al. (2008)	0.0129288	-0.0184579
COSMO	LDR1_20_W	Landrace	Cosmo	Cosmo	55.94	11.59	Lokkemosevej	Denmark	Europe	Yang et al. (2008)	0.0131847	-0.0256038
COSMO	LDR1_3_W	Landrace	Cosmo	Cosmo	55.94	11.59	Lokkemosevej	Denmark	Europe	Yang et al. (2008)	0.0133081	-0.0223208
COSMO	LDR1_4_W	Landrace	Cosmo	Cosmo	55.94	11.59	Lokkemosevej	Denmark	Europe	Yang et al. (2008)	0.0131787	-0.0132153
COSMO	LDR1_40_W	Landrace	Cosmo	Cosmo	55.94	11.59	Lokkemosevej	Denmark	Europe	Yang et al. (2008)	0.0135028	-0.0152662
COSMO	LDR1_41_W	Landrace	Cosmo	Cosmo	55.94	11.59	Lokkemosevej	Denmark	Europe	Yang et al. (2008)	0.0135728	-0.0235535
COSMO	LDR1_47_W	Landrace	Cosmo	Cosmo	55.94	11.59	Lokkemosevej	Denmark	Europe	Yang et al. (2008)	0.0135915	-0.0193121
COSMO	LDR1_48_W	Landrace	Cosmo	Cosmo	55.94	11.59	Lokkemosevej	Denmark	Europe	Yang et al. (2008)	0.0126812	-0.0166578
COSMO	LDR1_5_W	Landrace	Cosmo	Cosmo	55.94	11.59	Lokkemosevej	Denmark	Europe	Yang et al. (2008)	0.0130293	-0.00696772
COSMO	LDR1_6_W	Landrace	Cosmo	Cosmo	55.94	11.59	Lokkemosevej	Denmark	Europe	Yang et al. (2008)	0.0134709	-0.0142527
COSMO	LDR1_7_W	Landrace	Cosmo	Cosmo	55.94	11.59	Lokkemosevej	Denmark	Europe	Yang et al. (2008)	0.0140602	-0.0144421
COSMO	LDR1_8_W	Landrace	Cosmo	Cosmo	55.94	11.59	Lokkemosevej	Denmark	Europe	Yang et al. (2008)	0.0131868	-0.0150415
COSMO	LDR3_1_W	Landrace	Cosmo	Cosmo	60.28	24.8	Vantaa	Finland	Europe	Yang et al. (2008)	0.013313	-0.0199633
COSMO	LDR3_10_W	Landrace	Cosmo	Cosmo	60.28	24.8	Vantaa	Finland	Europe	Yang et al. (2008)	0.0139963	-0.013978
COSMO	LDR3_11_W	Landrace	Cosmo	Cosmo	60.28	24.8	Vantaa	Finland	Europe	Yang et al. (2008)	0.0141526	-0.0168438
COSMO	LDR3_12_W	Landrace	Cosmo	Cosmo	60.28	24.8	Vantaa	Finland	Europe	Yang et al. (2008)	0.0147531	-0.017157
COSMO	LDR3_13_W	Landrace	Cosmo	Cosmo	60.28	24.8	Vantaa	Finland	Europe	Yang et al. (2008)	0.0141941	-0.0268426
COSMO	LDR3_14_W	Landrace	Cosmo	Cosmo	60.28	24.8	Vantaa	Finland	Europe	Yang et al. (2008)	0.0131416	-0.0182802
COSMO	LDR3_15_W	Landrace	Cosmo	Cosmo	60.28	24.8	Vantaa	Finland	Europe	Yang et al. (2008)	0.0136245	-0.0170924
COSMO	LDR3_2_W	Landrace	Cosmo	Cosmo	60.28	24.8	Vantaa	Finland	Europe	Yang et al. (2008)	0.0140556	-0.0205448
COSMO	LDR3_3_W	Landrace	Cosmo	Cosmo	60.28	24.8	Vantaa	Finland	Europe	Yang et al. (2008)	0.0150192	-0.0121506
COSMO	LDR3_4_W	Landrace	Cosmo	Cosmo	60.28	24.8	Vantaa	Finland	Europe	Yang et al. (2008)	0.0133751	-0.0226557
COSMO	LDR3_5_W	Landrace	Cosmo	Cosmo	60.28	24.8	Vantaa	Finland	Europe	Yang et al. (2008)	0.0148211	-0.0147581
COSMO	LDR3_6_W	Landrace	Cosmo	Cosmo	60.28	24.8	Vantaa	Finland	Europe	Yang et al. (2008)	0.0139897	-0.0197254
COSMO	LDR3_7_W	Landrace	Cosmo	Cosmo	60.28	24.8	Vantaa	Finland	Europe	Yang et al. (2008)	0.0142435	-0.0220301
COSMO	LDR3_8_W	Landrace	Cosmo	Cosmo	60.28	24.8	Vantaa	Finland	Europe	Yang et al. (2008)	0.0129766	-0.0234753
COSMO	LDR3_9_W	Landrace	Cosmo	Cosmo	60.28	24.8	Vantaa	Finland	Europe	Yang et al. (2008)	0.0137479	-0.0203725
COSMO	LDR7_18_W	Landrace	Cosmo	Cosmo	51.98	5.78	Arnhem	Netherlands	Europe	Yang et al. (2008)	0.0155636	-0.0242598
COSMO	LDR7_19_W	Landrace	Cosmo	Cosmo	51.98	5.78	Arnhem	Netherlands	Europe	Yang et al. (2008)	0.0157077	-0.0142057
COSMO	LDR7_25_W	Landrace	Cosmo	Cosmo	51.98	5.78	Arnhem	Netherlands	Europe	Yang et al. (2008)	0.0142645	-0.0175493
COSMO	LDR7_26_W	Landrace	Cosmo	Cosmo	51.98	5.78	Arnhem	Netherlands	Europe	Yang et al. (2008)	0.0140916	-0.0204387
COSMO	LDR7_38_W	Landrace	Cosmo	Cosmo	51.98	5.78	Arnhem	Netherlands	Europe	Yang et al. (2008)	0.0152822	-0.020822
COSMO	LDR7_39_W	Landrace	Cosmo	Cosmo	51.98	5.78	Arnhem	Netherlands	Europe	Yang et al. (2008)	0.0139925	-0.019976
COSMO	LDR7_40_W	Landrace	Cosmo	Cosmo	51.98	5.78	Arnhem	Netherlands	Europe	Yang et al. (2008)	0.0147199	-0.0125049
COSMO	LDR7_41_W	Landrace	Cosmo	Cosmo	51.98	5.78	Arnhem	Netherlands	Europe	Yang et al. (2008)	0.0150025	-0.0178351
COSMO	LDR7_42_W	Landrace	Cosmo	Cosmo	51.98	5.78	Arnhem	Netherlands	Europe	Yang et al. (2008)	0.0147761	-0.0163302
COSMO	LDR7_43_W	Landrace	Cosmo	Cosmo	51.98	5.78	Arnhem	Netherlands	Europe	Yang et al. (2008)	0.0155877	-0.022668
COSMO	LDR7_44_W	Landrace	Cosmo	Cosmo	51.98	5.78	Arnhem	Netherlands	Europe	Yang et al. (2008)	0.0154037	-0.0143579
COSMO	LDR7_45_W	Landrace	Cosmo	Cosmo	51.98	5.78	Arnhem	Netherlands	Europe	Yang et al. (2008)	0.0146316	-0.0238788
COSMO	LDR7_47_W	Landrace	Cosmo	Cosmo	51.98	5.78	Arnhem	Netherlands	Europe	Yang et al. (2008)	0.013999	-0.0128809
COSMO	LDR7_50_W	Landrace	Cosmo	Cosmo	51.98	5.78	Arnhem	Netherlands	Europe	Yang et al. (2008)	0.0138781	-0.0204192
COSMO	LDR7_51_W	Landrace	Cosmo	Cosmo	51.98	5.78	Arnhem	Netherlands	Europe	Yang et al. (2008)	0.0131506	-0.0124664
COSMO	LDR7_52_W	Landrace	Cosmo	Cosmo	51.98	5.78	Arnhem	Netherlands	Europe	Yang et al. (2008)	0.0121482	-0.011609
COSMO	LDR7_53_W	Landrace	Cosmo	Cosmo	51.98	5.78	Arnhem	Netherlands	Europe	Yang et al. (2008)	0.0134081	-0.0136943
COSMO	LDR7_54_W	Landrace	Cosmo	Cosmo	51.98	5.78	Arnhem	Netherlands	Europe	Yang et al. (2008)	0.0139111	-0.00963822
COSMO	LDR7_55_W	Landrace	Cosmo	Cosmo	51.98	5.78	Arnhem	Netherlands	Europe	Yang et al. (2008)	0.0134629	-0.0200046
COSMO	LDR7_56_W	Landrace	Cosmo	Cosmo	51.98	5.78	Arnhem	Netherlands	Europe	Yang et al. (2008)	0.0157184	-0.0171935
COSMO	LDR2_1_W	Landrace	Cosmo	Cosmo	60.74	11.06	Hamar	Norway	Europe	Yang et al. (2008)	0.0134165	-0.023427
COSMO	LDR2_10_W	Landrace	Cosmo	Cosmo	60.74	11.06	Hamar	Norway	Europe	Yang et al. (2008)	0.0125597	-0.0112527
COSMO	LDR2_11_W	Landrace	Cosmo	Cosmo	60.74	11.06	Hamar	Norway	Europe	Yang et al. (2008)	0.0125628	-0.0164837
COSMO	LDR2_12_W	Landrace	Cosmo	Cosmo	60.74	11.06	Hamar	Norway	Europe	Yang et al. (2008)	0.0127537	-0.012796
COSMO	LDR2_13_W	Landrace	Cosmo	Cosmo	60.74	11.06	Hamar	Norway	Europe	Yang et al. (2008)	0.0143247	-0.0229208
COSMO	LDR2_14_W	Landrace	Cosmo	Cosmo	60.74	11.06	Hamar	Norway	Europe	Yang et al. (2008)	0.0142042	-0.0239927
COSMO	LDR2_15_W	Landrace	Cosmo	Cosmo	60.74	11.06	Hamar	Norway	Europe	Yang et al. (2008)	0.0138948	-0.0270934
COSMO	LDR2_2_W	Landrace	Cosmo	Cosmo	60.74	11.06	Hamar	Norway	Europe	Yang et al. (2008)	0.0133697	-0.0137547
COSMO	LDR2_3_W	Landrace	Cosmo	Cosmo	60.74	11.06	Hamar	Norway	Europe	Yang et al. (2008)	0.0131861	-0.0109904
COSMO	LDR2_4_W	Landrace	Cosmo	Cosmo	60.74	11.06	Hamar	Norway	Europe	Yang et al. (2008)	0.0136617	-0.0121233
COSMO	LDR2_5_W	Landrace	Cosmo	Cosmo	60.74	11.06	Hamar	Norway	Europe	Yang et al. (2008)	0.0129926	-0.0129678
COSMO	LDR2_6_W	Landrace	Cosmo	Cosmo	60.74	11.06	Hamar	Norway	Europe	Yang et al. (2008)	0.0158118	-0.0172285
COSMO	LDR2_7_W	Landrace	Cosmo	Cosmo	60.74	11.06	Hamar	Norway	Europe	Yang et al. (2008)	0.0146076	-0.0292112
COSMO	LDR2_8_W	Landrace	Cosmo	Cosmo	60.74	11.06	Hamar	Norway	Europe	Yang et al. (2008)	0.0134233	-0.0195309
COSMO	LDR2_9_W	Landrace	Cosmo	Cosmo	60.74	11.06	Hamar	Norway	Europe	Yang et al. (2008)	0.012403	-0.0153018
COSMO	LDR6_10_M	Landrace	Cosmo	Cosmo	40.34	1.01	Teruel	Spain	Europe	Yang et al. (2008)	0.0136912	-0.0204169
COSMO	LDR6_11_M	Landrace	Cosmo	Cosmo	40.34	1.01	Teruel	Spain	Europe	Yang et al. (2008)	0.014669	-0.0167055
COSMO	LDR6_12_M	Landrace	Cosmo	Cosmo	40.34	1.01	Teruel	Spain	Europe	Yang et al. (2008)	0.0146683	-0.0204757
COSMO	LDR6_13_M	Landrace	Cosmo	Cosmo	40.34	1.01	Teruel	Spain	Europe	Yang et al. (2008)	0.0144771	-0.0204512
COSMO	LDR6_14_M	Landrace	Cosmo	Cosmo	40.34	1.01	Teruel	Spain	Europe	Yang et al. (2008)	0.0143143	-0.0161806
COSMO	LDR6_15_M	Landrace	Cosmo	Cosmo	40.34	1.01	Teruel	Spain	Europe	Yang et al. (2008)	0.0138117	-0.0165648
COSMO	LDR6_18_M	Landrace	Cosmo	Cosmo	40.34	1.01	Teruel	Spain	Europe	Yang et al. (2008)	0.0154876	-0.0242575
COSMO	LDR6_19_M	Landrace	Cosmo	Cosmo	40.34	1.01	Teruel	Spain	Europe	Yang et al. (2008)	0.0160644	-0.0216643
COSMO	LDR6_2_M	Landrace	Cosmo	Cosmo	40.34	1.01	Teruel	Spain	Europe	Yang et al. (2008)	0.0137891	-0.0149432
COSMO	LDR6_20_M	Landrace	Cosmo	Cosmo	40.34	1.01	Teruel	Spain	Europe	Yang et al. (2008)	0.0138417	-0.0110344
COSMO	LDR6_21_M	Landrace	Cosmo	Cosmo	40.34	1.01	Teruel	Spain	Europe	Yang et al. (2008)	0.0144466	-0.0185564
COSMO	LDR6_22_M	Landrace	Cosmo	Cosmo	40.34	1.01	Teruel	Spain	Europe	Yang et al. (2008)	0.014268	-0.0164013
COSMO	LDR6_25_M	Landrace	Cosmo	Cosmo	40.34	1.01	Teruel	Spain	Europe	Yang et al. (2008)	0.013074	-0.015458
COSMO	LDR6_26_M	Landrace	Cosmo	Cosmo	40.34	1.01	Teruel	Spain	Europe	Yang et al. (2008)	0.0147018	-0.0202735
COSMO	LDR6_27_M	Landrace	Cosmo	Cosmo	40.34	1.01	Teruel	Spain	Europe	Yang et al. (2008)	0.0139628	-0.0166845
COSMO	LDR6_28_M	Landrace	Cosmo	Cosmo	40.34	1.01	Teruel	Spain	Europe	Yang et al. (2008)	0.0143996	-0.0206455
COSMO	LDR6_3_M	Landrace	Cosmo	Cosmo	40.34	1.01	Teruel	Spain	Europe	Yang et al. (2008)	0.014143	-0.0171767
COSMO	LDR6_4_M	Landrace	Cosmo	Cosmo	40.34	1.01	Teruel	Spain	Europe	Yang et al. (2008)	0.0139835	-0.0175805
COSMO	LDR6_8_M	Landrace	Cosmo	Cosmo	40.34	1.01	Teruel	Spain	Europe	Yang et al. (2008)	0.0154624	-0.016354
COSMO	LDR6_9_M	Landrace	Cosmo	Cosmo	40.34	1.01	Teruel	Spain	Europe	Yang et al. (2008)	0.0160415	-0.0190345
COSMO	LWT1_1_W	LargeWhite	Cosmo	Cosmo	55.34	10.16	Odense	Denmark	Europe	Yang et al. (2008)	0.0151996	-0.0483231
COSMO	LWT1_10_W	LargeWhite	Cosmo	Cosmo	55.34	10.16	Odense	Denmark	Europe	Yang et al. (2008)	0.0140505	-0.0457977
COSMO	LWT1_11_W	LargeWhite	Cosmo	Cosmo	55.34	10.16	Odense	Denmark	Europe	Yang et al. (2008)	0.0148292	-0.041942
COSMO	LWT1_12_W	LargeWhite	Cosmo	Cosmo	55.34	10.16	Odense	Denmark	Europe	Yang et al. (2008)	0.0140748	-0.0408792
COSMO	LWT1_13_W	LargeWhite	Cosmo	Cosmo	55.34	10.16	Odense	Denmark	Europe	Yang et al. (2008)	0.0139881	-0.0361706
COSMO	LWT1_14_W	LargeWhite	Cosmo	Cosmo	55.34	10.16	Odense	Denmark	Europe	Yang et al. (2008)	0.0160687	-0.0491403
COSMO	LWT1_15_W	LargeWhite	Cosmo	Cosmo	55.34	10.16	Odense	Denmark	Europe	Yang et al. (2008)	0.0144996	-0.0393488
COSMO	LWT1_16_W	LargeWhite	Cosmo	Cosmo	55.34	10.16	Odense	Denmark	Europe	Yang et al. (2008)	0.0147773	-0.043328
COSMO	LWT1_2_W	LargeWhite	Cosmo	Cosmo	55.34	10.16	Odense	Denmark	Europe	Yang et al. (2008)	0.0149866	-0.0386395
COSMO	LWT1_3_W	LargeWhite	Cosmo	Cosmo	55.34	10.16	Odense	Denmark	Europe	Yang et al. (2008)	0.01515	-0.0481339
COSMO	LWT1_4_W	LargeWhite	Cosmo	Cosmo	55.34	10.16	Odense	Denmark	Europe	Yang et al. (2008)	0.0155799	-0.0524898
COSMO	LWT1_5_W	LargeWhite	Cosmo	Cosmo	55.34	10.16	Odense	Denmark	Europe	Yang et al. (2008)	0.0138878	-0.0411909
COSMO	LWT1_6_W	LargeWhite	Cosmo	Cosmo	55.34	10.16	Odense	Denmark	Europe	Yang et al. (2008)	0.0148728	-0.0494152
COSMO	LWT1_7_W	LargeWhite	Cosmo	Cosmo	55.34	10.16	Odense	Denmark	Europe	Yang et al. (2008)	0.0142766	-0.0387283
COSMO	LWT1_8_W	LargeWhite	Cosmo	Cosmo	55.34	10.16	Odense	Denmark	Europe	Yang et al. (2008)	0.0145922	-0.0487467
COSMO	LWT1_9_W	LargeWhite	Cosmo	Cosmo	55.34	10.16	Odense	Denmark	Europe	Yang et al. (2008)	0.0148655	-0.0457192
COSMO	LWT4_61_W	LargeWhite	Cosmo	Cosmo	51.63	5.98	Boxmeer	Netherlands	Europe	Yang et al. (2008)	0.0131188	-0.0308039
COSMO	LWT4_62_W	LargeWhite	Cosmo	Cosmo	51.63	5.98	Boxmeer	Netherlands	Europe	Yang et al. (2008)	0.0144596	-0.0299691
COSMO	LWT4_63_W	LargeWhite	Cosmo	Cosmo	51.63	5.98	Boxmeer	Netherlands	Europe	Yang et al. (2008)	0.0140798	-0.0376425
COSMO	LWT4_64_W	LargeWhite	Cosmo	Cosmo	51.63	5.98	Boxmeer	Netherlands	Europe	Yang et al. (2008)	0.0132987	-0.0271939
COSMO	LWT4_65_W	LargeWhite	Cosmo	Cosmo	51.63	5.98	Boxmeer	Netherlands	Europe	Yang et al. (2008)	0.013868	-0.0301889
COSMO	LWT4_67_W	LargeWhite	Cosmo	Cosmo	51.63	5.98	Boxmeer	Netherlands	Europe	Yang et al. (2008)	0.0138899	-0.0265602
COSMO	LWT4_69_W	LargeWhite	Cosmo	Cosmo	51.63	5.98	Boxmeer	Netherlands	Europe	Yang et al. (2008)	0.0148719	-0.0231542
COSMO	LWT4_70_W	LargeWhite	Cosmo	Cosmo	51.63	5.98	Boxmeer	Netherlands	Europe	Yang et al. (2008)	0.0131093	-0.0333339
COSMO	LWT4_71_W	LargeWhite	Cosmo	Cosmo	51.63	5.98	Boxmeer	Netherlands	Europe	Yang et al. (2008)	0.0140338	-0.0375657
COSMO	LWT4_72_W	LargeWhite	Cosmo	Cosmo	51.63	5.98	Boxmeer	Netherlands	Europe	Yang et al. (2008)	0.0148185	-0.0367083
COSMO	LWT4_73_W	LargeWhite	Cosmo	Cosmo	51.63	5.98	Boxmeer	Netherlands	Europe	Yang et al. (2008)	0.0126434	-0.0331722
COSMO	LWT4_74_W	LargeWhite	Cosmo	Cosmo	51.63	5.98	Boxmeer	Netherlands	Europe	Yang et al. (2008)	0.0141069	-0.0269029
COSMO	LWT4_75_W	LargeWhite	Cosmo	Cosmo	51.63	5.98	Boxmeer	Netherlands	Europe	Yang et al. (2008)	0.013424	-0.0358748
COSMO	LWT4_76_W	LargeWhite	Cosmo	Cosmo	51.63	5.98	Boxmeer	Netherlands	Europe	Yang et al. (2008)	0.0137397	-0.0280338
COSMO	LWT4_77_W	LargeWhite	Cosmo	Cosmo	51.63	5.98	Boxmeer	Netherlands	Europe	Yang et al. (2008)	0.0122801	-0.0263715
COSMO	LWT4_79_W	LargeWhite	Cosmo	Cosmo	51.63	5.98	Boxmeer	Netherlands	Europe	Yang et al. (2008)	0.0141622	-0.0208252
COSMO	LWT4_80_W	LargeWhite	Cosmo	Cosmo	51.63	5.98	Boxmeer	Netherlands	Europe	Yang et al. (2008)	0.012853	-0.0267965
COSMO	LWT4_82_W	LargeWhite	Cosmo	Cosmo	51.63	5.98	Boxmeer	Netherlands	Europe	Yang et al. (2008)	0.0111014	-0.0230452
COSMO	LWT4_83_W	LargeWhite	Cosmo	Cosmo	51.63	5.98	Boxmeer	Netherlands	Europe	Yang et al. (2008)	0.0137569	-0.0317364
COSMO	LWT4_84_W	LargeWhite	Cosmo	Cosmo	51.63	5.98	Boxmeer	Netherlands	Europe	Yang et al. (2008)	0.0140678	-0.0351956
COSMO	PIT3_1_W	Pietrain	Cosmo	Cosmo	50.91	6.76	Colonia	Germany	Europe	Yang et al. (2008)	0.0151942	-0.0291805
COSMO	PIT3_10_W	Pietrain	Cosmo	Cosmo	50.91	6.76	Colonia	Germany	Europe	Yang et al. (2008)	0.0142134	-0.0307376
COSMO	PIT3_11_W	Pietrain	Cosmo	Cosmo	50.91	6.76	Colonia	Germany	Europe	Yang et al. (2008)	0.0133559	-0.0239465
COSMO	PIT3_12_W	Pietrain	Cosmo	Cosmo	50.91	6.76	Colonia	Germany	Europe	Yang et al. (2008)	0.0148327	-0.033046
COSMO	PIT3_13_W	Pietrain	Cosmo	Cosmo	50.91	6.76	Colonia	Germany	Europe	Yang et al. (2008)	0.0147798	-0.0279574
COSMO	PIT3_14_W	Pietrain	Cosmo	Cosmo	50.91	6.76	Colonia	Germany	Europe	Yang et al. (2008)	0.0144476	-0.0272688
COSMO	PIT3_15_W	Pietrain	Cosmo	Cosmo	50.91	6.76	Colonia	Germany	Europe	Yang et al. (2008)	0.0147822	-0.0259173
COSMO	PIT3_16_W	Pietrain	Cosmo	Cosmo	50.91	6.76	Colonia	Germany	Europe	Yang et al. (2008)	0.0154482	-0.0286812
COSMO	PIT3_17_W	Pietrain	Cosmo	Cosmo	50.91	6.76	Colonia	Germany	Europe	Yang et al. (2008)	0.0136278	-0.0225304
COSMO	PIT3_18_W	Pietrain	Cosmo	Cosmo	50.91	6.76	Colonia	Germany	Europe	Yang et al. (2008)	0.0154066	-0.0280999
COSMO	PIT3_2_W	Pietrain	Cosmo	Cosmo	50.91	6.76	Colonia	Germany	Europe	Yang et al. (2008)	0.0145188	-0.0247098
COSMO	PIT3_3_W	Pietrain	Cosmo	Cosmo	50.91	6.76	Colonia	Germany	Europe	Yang et al. (2008)	0.0140741	-0.0259475
COSMO	PIT3_4_W	Pietrain	Cosmo	Cosmo	50.91	6.76	Colonia	Germany	Europe	Yang et al. (2008)	0.0146367	-0.023506
COSMO	PIT3_5_W	Pietrain	Cosmo	Cosmo	50.91	6.76	Colonia	Germany	Europe	Yang et al. (2008)	0.0154876	-0.0363027
COSMO	PIT3_6_W	Pietrain	Cosmo	Cosmo	50.91	6.76	Colonia	Germany	Europe	Yang et al. (2008)	0.0137292	-0.0241825
COSMO	PIT3_7_W	Pietrain	Cosmo	Cosmo	50.91	6.76	Colonia	Germany	Europe	Yang et al. (2008)	0.0154917	-0.0317314
COSMO	PIT3_8_W	Pietrain	Cosmo	Cosmo	50.91	6.76	Colonia	Germany	Europe	Yang et al. (2008)	0.0152286	-0.027005
COSMO	PIT3_9_W	Pietrain	Cosmo	Cosmo	50.91	6.76	Colonia	Germany	Europe	Yang et al. (2008)	0.0144114	-0.0353007
COSMO	PIT2_33_W	Pietrain	Cosmo	Cosmo	50.75	5.66	Maastricht	Netherlands	Europe	Yang et al. (2008)	0.0132774	-0.0311476
COSMO	PIT2_34_W	Pietrain	Cosmo	Cosmo	50.75	5.66	Maastricht	Netherlands	Europe	Yang et al. (2008)	0.0128491	-0.0249138
COSMO	PIT2_35_W	Pietrain	Cosmo	Cosmo	50.75	5.66	Maastricht	Netherlands	Europe	Yang et al. (2008)	0.012221	-0.021299
COSMO	PIT2_36_W	Pietrain	Cosmo	Cosmo	50.75	5.66	Maastricht	Netherlands	Europe	Yang et al. (2008)	0.0131527	-0.0174828
COSMO	PIT2_37_W	Pietrain	Cosmo	Cosmo	50.75	5.66	Maastricht	Netherlands	Europe	Yang et al. (2008)	0.0138193	-0.0204286
COSMO	PIT2_38_W	Pietrain	Cosmo	Cosmo	50.75	5.66	Maastricht	Netherlands	Europe	Yang et al. (2008)	0.0128673	-0.0227002
COSMO	PIT2_40_W	Pietrain	Cosmo	Cosmo	50.75	5.66	Maastricht	Netherlands	Europe	Yang et al. (2008)	0.0136224	-0.0204523
COSMO	PIT2_41_W	Pietrain	Cosmo	Cosmo	50.75	5.66	Maastricht	Netherlands	Europe	Yang et al. (2008)	0.0119804	-0.0278089
COSMO	PIT2_42_W	Pietrain	Cosmo	Cosmo	50.75	5.66	Maastricht	Netherlands	Europe	Yang et al. (2008)	0.0140227	-0.0346494
COSMO	PIT2_43_W	Pietrain	Cosmo	Cosmo	50.75	5.66	Maastricht	Netherlands	Europe	Yang et al. (2008)	0.0129045	-0.0335556
COSMO	PIT2_45_W	Pietrain	Cosmo	Cosmo	50.75	5.66	Maastricht	Netherlands	Europe	Yang et al. (2008)	0.014485	-0.0333121
COSMO	PIT2_46_W	Pietrain	Cosmo	Cosmo	50.75	5.66	Maastricht	Netherlands	Europe	Yang et al. (2008)	0.0136996	-0.0352483
COSMO	PIT2_47_W	Pietrain	Cosmo	Cosmo	50.75	5.66	Maastricht	Netherlands	Europe	Yang et al. (2008)	0.0136581	-0.0274701
COSMO	PIT2_48_W	Pietrain	Cosmo	Cosmo	50.75	5.66	Maastricht	Netherlands	Europe	Yang et al. (2008)	0.0134444	-0.0296259
COSMO	PIT2_49_W	Pietrain	Cosmo	Cosmo	50.75	5.66	Maastricht	Netherlands	Europe	Yang et al. (2008)	0.012775	-0.0227342
COSMO	PIT2_50_W	Pietrain	Cosmo	Cosmo	50.75	5.66	Maastricht	Netherlands	Europe	Yang et al. (2008)	0.0127425	-0.0222885
COSMO	PIT2_51_W	Pietrain	Cosmo	Cosmo	50.75	5.66	Maastricht	Netherlands	Europe	Yang et al. (2008)	0.0141472	-0.0275399
COSMO	PIT2_53_W	Pietrain	Cosmo	Cosmo	50.75	5.66	Maastricht	Netherlands	Europe	Yang et al. (2008)	0.0127487	-0.0196237
COSMO	PIT2_56_W	Pietrain	Cosmo	Cosmo	50.75	5.66	Maastricht	Netherlands	Europe	Yang et al. (2008)	0.0144057	-0.0275469
COSMO	PIT2_57_W	Pietrain	Cosmo	Cosmo	50.75	5.66	Maastricht	Netherlands	Europe	Yang et al. (2008)	0.0124374	-0.00918459
COSMO	DUDK20M02A12	Duroc	Cosmo	Cosmo	55.72	12.33	Ballerup	Denmark	Europe	Pérez-Enciso et al (2013)	0.0137261	0.06602
COSMO	DUDK20M03B12	Duroc	Cosmo	Cosmo	55.72	12.33	Ballerup	Denmark	Europe	Pérez-Enciso et al (2013)	0.0139803	0.0613712
COSMO	DUDKSSDU20M04C12	Duroc	Cosmo	Cosmo	55.72	12.33	Ballerup	Denmark	Europe	Pérez-Enciso et al (2013)	0.0140809	0.0664407
COSMO	DUDKSSDU20M05D12	Duroc	Cosmo	Cosmo	55.72	12.33	Ballerup	Denmark	Europe	Pérez-Enciso et al (2013)	0.0139086	0.0674478
COSMO	DUNL23M03F03	Duroc	Cosmo	Cosmo	51.69	5.25	Hertogenbosch	Netherlands	Europe	Pérez-Enciso et al (2013)	0.0141441	0.0627513
COSMO	DUNL23M06D11	Duroc	Cosmo	Cosmo	51.69	5.25	Hertogenbosch	Netherlands	Europe	Pérez-Enciso et al (2013)	0.0137921	0.062591
COSMO	DUNL23M07E11	Duroc	Cosmo	Cosmo	51.69	5.25	Hertogenbosch	Netherlands	Europe	Pérez-Enciso et al (2013)	0.0135698	0.0603935
COSMO	HSGB01F01	Hampshire	Cosmo	Cosmo	51.05	1.37	Winchester_UK	Great_Bretain	Europe	Pérez-Enciso et al (2013)	0.012253	0.0191835
COSMO	HSGB01F02	Hampshire	Cosmo	Cosmo	51.05	1.37	Winchester_UK	Great_Bretain	Europe	Pérez-Enciso et al (2013)	0.0128503	0.0220547
COSMO	HSGB01F04	Hampshire	Cosmo	Cosmo	51.05	1.37	Winchester_UK	Great_Bretain	Europe	Pérez-Enciso et al (2013)	0.0131229	0.0184596
COSMO	HSGB01F05	Hampshire	Cosmo	Cosmo	51.05	1.37	Winchester_UK	Great_Bretain	Europe	Pérez-Enciso et al (2013)	0.0135346	0.01635
COSMO	HSGB01F06	Hampshire	Cosmo	Cosmo	51.05	1.37	Winchester_UK	Great_Bretain	Europe	Pérez-Enciso et al (2013)	0.0130956	0.0134799
COSMO	HSGB01F07	Hampshire	Cosmo	Cosmo	51.05	1.37	Winchester_UK	Great_Bretain	Europe	Pérez-Enciso et al (2013)	0.0137551	0.0192381
COSMO	HSGB01F08	Hampshire	Cosmo	Cosmo	51.05	1.37	Winchester_UK	Great_Bretain	Europe	Pérez-Enciso et al (2013)	0.0143047	0.0164144
COSMO	HSGB01F12	Hampshire	Cosmo	Cosmo	51.05	1.37	Winchester_UK	Great_Bretain	Europe	Pérez-Enciso et al (2013)	0.0131189	0.015799
COSMO	LRDK22M01A12	Landrace	Cosmo	Cosmo	55.94	11.59	Lokkemosevej	Denmark	Europe	Pérez-Enciso et al (2013)	0.0137813	-0.0153106
COSMO	LRDK22M02B12	Landrace	Cosmo	Cosmo	55.94	11.59	Lokkemosevej	Denmark	Europe	Pérez-Enciso et al (2013)	0.0129352	-0.018461
COSMO	LRDK22M03C12	Landrace	Cosmo	Cosmo	55.94	11.59	Lokkemosevej	Denmark	Europe	Pérez-Enciso et al (2013)	0.0133222	-0.0223239
COSMO	LRNL23M01B03	Landrace	Cosmo	Cosmo	51.98	5.78	Arnhem	Netherlands	Europe	Pérez-Enciso et al (2013)	0.0148467	-0.023899
COSMO	LRNL23M02C03	Landrace	Cosmo	Cosmo	51.98	5.78	Arnhem	Netherlands	Europe	Pérez-Enciso et al (2013)	0.0150738	-0.0184884
COSMO	LRNL23M03D03	Landrace	Cosmo	Cosmo	51.98	5.78	Arnhem	Netherlands	Europe	Pérez-Enciso et al (2013)	0.0151802	-0.0247309
COSMO	LRNL24F04A04	Landrace	Cosmo	Cosmo	51.98	5.78	Arnhem	Netherlands	Europe	Pérez-Enciso et al (2013)	0.0132239	-0.0244257
COSMO	LRNL24F05B04	Landrace	Cosmo	Cosmo	51.98	5.78	Arnhem	Netherlands	Europe	Pérez-Enciso et al (2013)	0.013783	-0.026479
COSMO	LRNL24M04A05	Landrace	Cosmo	Cosmo	51.98	5.78	Arnhem	Netherlands	Europe	Pérez-Enciso et al (2013)	0.0155318	-0.0265045
COSMO	LRNL30F08	Landrace	Cosmo	Cosmo	51.98	5.78	Arnhem	Netherlands	Europe	Pérez-Enciso et al (2013)	0.01568	-0.0142216
COSMO	LRNL30F09	Landrace	Cosmo	Cosmo	51.98	5.78	Arnhem	Netherlands	Europe	Pérez-Enciso et al (2013)	0.0129537	-0.01833
COSMO	LRNL30F10	Landrace	Cosmo	Cosmo	51.98	5.78	Arnhem	Netherlands	Europe	Pérez-Enciso et al (2013)	0.014362	-0.0199063
COSMO	LWDK26M03C01	LargeWhite	Cosmo	Cosmo	55.34	10.16	Odense	Denmark	Europe	Pérez-Enciso et al (2013)	0.014975	-0.038634
COSMO	LWDK26M04D01	LargeWhite	Cosmo	Cosmo	55.34	10.16	Odense	Denmark	Europe	Pérez-Enciso et al (2013)	0.015144	-0.0481243
COSMO	LWDK26M05E01	LargeWhite	Cosmo	Cosmo	55.34	10.16	Odense	Denmark	Europe	Pérez-Enciso et al (2013)	0.0155832	-0.0524956
COSMO	LWDK26M06F01	LargeWhite	Cosmo	Cosmo	55.34	10.16	Odense	Denmark	Europe	Pérez-Enciso et al (2013)	0.0138878	-0.0411968
COSMO	LWNL22M01H08	LargeWhite	Cosmo	Cosmo	52.05	4.71	Odense	Netherlands	Europe	Pérez-Enciso et al (2013)	0.0135381	-0.0355739
COSMO	LWNL22M05A07	LargeWhite	Cosmo	Cosmo	51.63	5.98	Boxmeer	Netherlands	Europe	Pérez-Enciso et al (2013)	0.0141914	-0.0333991
COSMO	LWNL23M01A08	LargeWhite	Cosmo	Cosmo	51.63	5.98	Boxmeer	Netherlands	Europe	Pérez-Enciso et al (2013)	0.0123512	-0.0233163
COSMO	LWNL23M02B08	LargeWhite	Cosmo	Cosmo	51.63	5.98	Boxmeer	Netherlands	Europe	Pérez-Enciso et al (2013)	0.0135896	-0.0279753
COSMO	LWNL23M09A09	LargeWhite	Cosmo	Cosmo	51.63	5.98	Boxmeer	Netherlands	Europe	Pérez-Enciso et al (2013)	0.0145689	-0.0247935
COSMO	HAPMAP6_box1_A1_SSBK01_F04	Berkshire	Cosmo	Cosmo	51.41	1.34	Newbury	UK	Europe	Iacolina, et al., 2015	0.0125266	0.0103129
COSMO	HAPMAP6_box1_A3_SSBK01_M08	Berkshire	Cosmo	Cosmo	51.41	1.34	Newbury	UK	Europe	Iacolina, et al., 2015	0.012736	0.0126446
COSMO	HAPMAP6_box1_A4_SSBK01_M30	Berkshire	Cosmo	Cosmo	51.41	1.34	Newbury	UK	Europe	Iacolina, et al., 2015	0.0134881	0.00925772
COSMO	HAPMAP6_box1_B1_SSBK01_F05	Berkshire	Cosmo	Cosmo	51.41	1.34	Newbury	UK	Europe	Iacolina, et al., 2015	0.0142098	0.00178207
COSMO	HAPMAP6_box1_B2_SSBK01_F27	Berkshire	Cosmo	Cosmo	51.41	1.34	Newbury	UK	Europe	Iacolina, et al., 2015	0.0130705	0.00796512
COSMO	HAPMAP6_box1_B3_SSBK01_M09	Berkshire	Cosmo	Cosmo	51.41	1.34	Newbury	UK	Europe	Iacolina, et al., 2015	0.0130286	0.00850341
COSMO	HAPMAP6_box1_B4_SSBK01_M33	Berkshire	Cosmo	Cosmo	51.41	1.34	Newbury	UK	Europe	Iacolina, et al., 2015	0.0140127	0.00601574
COSMO	HAPMAP6_box1_C1_SSBK01_F07	Berkshire	Cosmo	Cosmo	51.41	1.34	Newbury	UK	Europe	Iacolina, et al., 2015	0.0134559	0.00789011
COSMO	HAPMAP6_box1_C2_SSBK01_F31	Berkshire	Cosmo	Cosmo	51.41	1.34	Newbury	UK	Europe	Iacolina, et al., 2015	0.0137189	0.00765111
COSMO	HAPMAP6_box1_C3_SSBK01_M11	Berkshire	Cosmo	Cosmo	51.41	1.34	Newbury	UK	Europe	Iacolina, et al., 2015	0.0129274	0.00759862
COSMO	HAPMAP2_box6_A4_SSDU20M12	Duroc	Cosmo	Cosmo	51.85	2.31	Gloucester	UK	Europe	Iacolina, et al., 2015	0.0141672	0.0610386
COSMO	HAPMAP2_box6_A5_SSDU20M20	Duroc	Cosmo	Cosmo	51.85	2.31	Gloucester	UK	Europe	Iacolina, et al., 2015	0.0143726	0.0676235
COSMO	HAPMAP2_box6_B4_SSDU20M13	Duroc	Cosmo	Cosmo	51.85	2.31	Gloucester	UK	Europe	Iacolina, et al., 2015	0.0140323	0.0670202
COSMO	HAPMAP2_box6_C4_SSDU20M14	Duroc	Cosmo	Cosmo	51.85	2.31	Gloucester	UK	Europe	Iacolina, et al., 2015	0.0147693	0.0625579
COSMO	HAPMAP2_box6_D4_SSDU20M15	Duroc	Cosmo	Cosmo	51.85	2.31	Gloucester	UK	Europe	Iacolina, et al., 2015	0.0148317	0.0683269
COSMO	HAPMAP2_box6_E4_SSDU20M16	Duroc	Cosmo	Cosmo	51.85	2.31	Gloucester	UK	Europe	Iacolina, et al., 2015	0.0147435	0.0670546
COSMO	HAPMAP2_box6_F4_SSDU20M17	Duroc	Cosmo	Cosmo	51.85	2.31	Gloucester	UK	Europe	Iacolina, et al., 2015	0.0141802	0.0628125
COSMO	HAPMAP2_box6_B9_SSDU23M11	Duroc	Cosmo	Cosmo	51.85	2.31	Gloucester	UK	Europe	Iacolina, et al., 2015	0.0147338	0.0609285
COSMO	HAPMAP2_box6_C9_SSDU23M12	Duroc	Cosmo	Cosmo	51.85	2.31	Gloucester	UK	Europe	Iacolina, et al., 2015	0.0134431	0.0619764
COSMO	HAPMAP2_box6_D9_SSDU23M13	Duroc	Cosmo	Cosmo	51.85	2.31	Gloucester	UK	Europe	Iacolina, et al., 2015	0.0135556	0.0621101
COSMO	HAPMAP3_box4_D6_LW35_F01	LargeWhite	Cosmo	Cosmo	53.95	1.13	York	UK	Europe	Iacolina, et al., 2015	0.015642	-0.0131102
COSMO	HAPMAP3_box4_E6_LW35_F02	LargeWhite	Cosmo	Cosmo	53.95	1.13	York	UK	Europe	Iacolina, et al., 2015	0.0150716	-0.0167148
COSMO	HAPMAP3_box4_F6_LW33_F02	LargeWhite	Cosmo	Cosmo	53.95	1.13	York	UK	Europe	Iacolina, et al., 2015	0.0143835	-0.0394509
COSMO	HAPMAP3_box4_G6_LW33_F03	LargeWhite	Cosmo	Cosmo	53.95	1.13	York	UK	Europe	Iacolina, et al., 2015	0.0154699	-0.043862
COSMO	HAPMAP3_box4_H6_LW35_F03	LargeWhite	Cosmo	Cosmo	53.95	1.13	York	UK	Europe	Iacolina, et al., 2015	0.0158121	-0.0176153
COSMO	WG0093133-DNAH08_SSLW22M01	LargeWhite	Cosmo	Cosmo	53.95	1.13	York	UK	Europe	Iacolina, et al., 2015	0.0135331	-0.0355673
COSMO	WG0093134-DNAA01_SSLW26M01	LargeWhite	Cosmo	Cosmo	53.95	1.13	York	UK	Europe	Iacolina, et al., 2015	0.0152043	-0.0483343
COSMO	WG0093134-DNAA08_SSLW22M13	LargeWhite	Cosmo	Cosmo	53.95	1.13	York	UK	Europe	Iacolina, et al., 2015	0.0130382	-0.023255
COSMO	HAPMAP2_box5_F12_SSPI03F13	Pietrain	Cosmo	Cosmo	55.92	3.27	Edimburgo	UK	Europe	Iacolina, et al., 2015	0.0144151	-0.0353088
COSMO	HAPMAP2_box5_F5_SSPI03F04	Pietrain	Cosmo	Cosmo	55.92	3.27	Edimburgo	UK	Europe	Iacolina, et al., 2015	0.0145168	-0.0247079
COSMO	HAPMAP2_box5_G12_SSPI03F14	Pietrain	Cosmo	Cosmo	55.92	3.27	Edimburgo	UK	Europe	Iacolina, et al., 2015	0.0142152	-0.0307418
COSMO	HAPMAP2_box5_G5_SSPI03F06	Pietrain	Cosmo	Cosmo	55.92	3.27	Edimburgo	UK	Europe	Iacolina, et al., 2015	0.0140781	-0.025944
COSMO	HAPMAP2_box5_H12_SSPI03M31	Pietrain	Cosmo	Cosmo	55.92	3.27	Edimburgo	UK	Europe	Iacolina, et al., 2015	0.0133563	-0.0239526
COSMO	HAPMAP2_box5_H5_SSPI03F07	Pietrain	Cosmo	Cosmo	55.92	3.27	Edimburgo	UK	Europe	Iacolina, et al., 2015	0.0146346	-0.0234948
COSMO	HAPMAP2_box6_A10_SSPI03M39	Pietrain	Cosmo	Cosmo	55.92	3.27	Edimburgo	UK	Europe	Iacolina, et al., 2015	0.0154475	-0.0286815
COSMO	HAPMAP2_box6_B10_SSPI03M40	Pietrain	Cosmo	Cosmo	55.92	3.27	Edimburgo	UK	Europe	Iacolina, et al., 2015	0.0136314	-0.0225226
COSMO	HAPMAP2_box6_C10_SSPI03M41	Pietrain	Cosmo	Cosmo	55.92	3.27	Edimburgo	UK	Europe	Iacolina, et al., 2015	0.015404	-0.0281074
COSMO	HAPMAP2_box6_E9_SSPI03M32	Pietrain	Cosmo	Cosmo	55.92	3.27	Edimburgo	UK	Europe	Iacolina, et al., 2015	0.0148082	-0.0330548
COSMO	HAPMAP2_box6_A6_SSLW26M14	Landrace	Cosmo	Cosmo	53.95	1.13	York	UK	Europe	Iacolina, et al., 2015	0.0140225	-0.0458008
COSMO	HAPMAP2_box6_B6_SSLW26M15	Landrace	Cosmo	Cosmo	53.95	1.13	York	UK	Europe	Iacolina, et al., 2015	0.0147931	-0.0419337
COSMO	HAPMAP2_box6_C5_SSLW26M08	Landrace	Cosmo	Cosmo	53.95	1.13	York	UK	Europe	Iacolina, et al., 2015	0.0155799	-0.0524975
COSMO	HAPMAP2_box6_C6_SSLW26M16	Landrace	Cosmo	Cosmo	53.95	1.13	York	UK	Europe	Iacolina, et al., 2015	0.0140694	-0.0408847
COSMO	HAPMAP2_box6_D6_SSLW26M17	Landrace	Cosmo	Cosmo	53.95	1.13	York	UK	Europe	Iacolina, et al., 2015	0.0139779	-0.0361755
COSMO	HAPMAP2_box6_E5_SSLW26M10	Landrace	Cosmo	Cosmo	53.95	1.13	York	UK	Europe	Iacolina, et al., 2015	0.0148784	-0.0494018
COSMO	HAPMAP2_box6_E6_SSLW26M18	Landrace	Cosmo	Cosmo	53.95	1.13	York	UK	Europe	Iacolina, et al., 2015	0.0160695	-0.0491528
COSMO	HAPMAP2_box6_F5_SSLW26M11	Landrace	Cosmo	Cosmo	53.95	1.13	York	UK	Europe	Iacolina, et al., 2015	0.0142801	-0.0387424
COSMO	HAPMAP2_box6_F6_SSLW26M19	Landrace	Cosmo	Cosmo	53.95	1.13	York	UK	Europe	Iacolina, et al., 2015	0.0145053	-0.0393275
COSMO	HAPMAP2_box6_G5_SSLW26M12	Landrace	Cosmo	Cosmo	53.95	1.13	York	UK	Europe	Iacolina, et al., 2015	0.014588	-0.04875
COSMO	WG0093134-DNAG12_SSDU20M08	Duroc	Cosmo	Cosmo	51.85	2.31	Gloucester	UK	Europe	Goedbloed et al., 2012	0.0136695	0.0600025
COSMO	WG0093134-DNAH11_SSDU20M01	Duroc	Cosmo	Cosmo	51.85	2.31	Gloucester	UK	Europe	Goedbloed et al., 2012	0.0138278	0.0666533
COSMO	WG0093134-DNAH12_SSDU20M09	Duroc	Cosmo	Cosmo	51.85	2.31	Gloucester	UK	Europe	Goedbloed et al., 2012	0.0151007	0.0680167
COSMO	WG0093134-DNAA12_SSDU20M02	Duroc	Cosmo	Cosmo	51.85	2.31	Gloucester	UK	Europe	Goedbloed et al., 2012	0.0137223	0.0660225
COSMO	WG0093134-DNAB12_SSDU20M03	Duroc	Cosmo	Cosmo	51.85	2.31	Gloucester	UK	Europe	Goedbloed et al., 2012	0.0139819	0.0613752
COSMO	WG0093132-DNAC08_SSDU21M04	Duroc	Cosmo	Cosmo	51.85	2.31	Gloucester	UK	Europe	Goedbloed et al., 2012	0.0126751	0.0614591
COSMO	WG0093133-DNAE08_SSDU21M01	Duroc	Cosmo	Cosmo	51.85	2.31	Gloucester	UK	Europe	Goedbloed et al., 2012	0.0126832	0.064675
COSMO	WG0093133-DNAF08_SSDU21M02	Duroc	Cosmo	Cosmo	51.85	2.31	Gloucester	UK	Europe	Goedbloed et al., 2012	0.0144323	0.0555852
COSMO	WG0093133-DNAG08_SSDU21M03	Duroc	Cosmo	Cosmo	51.85	2.31	Gloucester	UK	Europe	Goedbloed et al., 2012	0.0128472	0.0635179
COSMO	WG0093133-DNAA01_SSDU22M01	Duroc	Cosmo	Cosmo	51.85	2.31	Gloucester	UK	Europe	Goedbloed et al., 2012	0.0143687	0.063814
COSMO	WG0093133-DNAA02_SSDU22M05	Duroc	Cosmo	Cosmo	51.85	2.31	Gloucester	UK	Europe	Goedbloed et al., 2012	0.0128204	0.065889
COSMO	WG0093133-DNAB02_SSDU22M06	Duroc	Cosmo	Cosmo	51.85	2.31	Gloucester	UK	Europe	Goedbloed et al., 2012	0.013853	0.0633919
COSMO	WG0093133-DNAC01_SSDU22M11	Duroc	Cosmo	Cosmo	51.85	2.31	Gloucester	UK	Europe	Goedbloed et al., 2012	0.013168	0.058117
COSMO	WG0093135-DNAF03_SSDU23M03	Duroc	Cosmo	Cosmo	51.85	2.31	Gloucester	UK	Europe	Goedbloed et al., 2012	0.0141438	0.0627591
COSMO	WG0093136-DNAA01_SSDU23M01	Duroc	Cosmo	Cosmo	51.85	2.31	Gloucester	UK	Europe	Goedbloed et al., 2012	0.0134961	0.0638008
COSMO	WG0093136-DNAB01_SSDU23M02	Duroc	Cosmo	Cosmo	51.85	2.31	Gloucester	UK	Europe	Goedbloed et al., 2012	0.0128189	0.0570467
COSMO	WG0093136-DNAC01_SSDU23M04	Duroc	Cosmo	Cosmo	51.85	2.31	Gloucester	UK	Europe	Goedbloed et al., 2012	0.0136605	0.0682508
COSMO	WG0093136-DNAD01_SSDU23M05	Duroc	Cosmo	Cosmo	51.85	2.31	Gloucester	UK	Europe	Goedbloed et al., 2012	0.0133388	0.0555223
COSMO	HAPMAP2_box6_E7_SSLR22M16	Landrace	Cosmo	Cosmo	50.98	2.38	Henstridge	UK	Europe	Goedbloed et al., 2012	0.0126526	-0.0212719
COSMO	HAPMAP2_box6_F7_SSLR22M17	Landrace	Cosmo	Cosmo	50.98	2.38	Henstridge	UK	Europe	Goedbloed et al., 2012	0.0139341	-0.0225791
COSMO	HAPMAP2_box6_G7_SSLR22M18	Landrace	Cosmo	Cosmo	50.98	2.38	Henstridge	UK	Europe	Goedbloed et al., 2012	0.0127909	-0.0153651
COSMO	HAPMAP2_box6_H7_SSLR22M19	Landrace	Cosmo	Cosmo	50.98	2.38	Henstridge	UK	Europe	Goedbloed et al., 2012	0.0117281	-0.0122239
COSMO	WG0093132-DNAG11_LR20M02	Landrace	Cosmo	Cosmo	50.98	2.38	Henstridge	UK	Europe	Goedbloed et al., 2012	0.0134627	-0.0112233
COSMO	WG0093132-DNAH11_LR20M03	Landrace	Cosmo	Cosmo	50.98	2.38	Henstridge	UK	Europe	Goedbloed et al., 2012	0.0145808	-0.0143391
COSMO	WG0093134-DNAD02_LR21M04	Landrace	Cosmo	Cosmo	50.98	2.38	Henstridge	UK	Europe	Goedbloed et al., 2012	0.0149418	-0.00599714
COSMO	WG0093134-DNAE02_LR21M02	Landrace	Cosmo	Cosmo	50.98	2.38	Henstridge	UK	Europe	Goedbloed et al., 2012	0.0137445	-0.0107117
COSMO	WG0093134-DNAF02_LR21M03	Landrace	Cosmo	Cosmo	50.98	2.38	Henstridge	UK	Europe	Goedbloed et al., 2012	0.01379	-0.0133765
COSMO	WG0093134-DNAB03_LR23M01	Landrace	Cosmo	Cosmo	50.98	2.38	Henstridge	UK	Europe	Goedbloed et al., 2012	0.0148353	-0.023917
COSMO	WG0093134-DNAC03_LR23M02	Landrace	Cosmo	Cosmo	50.98	2.38	Henstridge	UK	Europe	Goedbloed et al., 2012	0.0150847	-0.0184925
COSMO	WG0093134-DNAD03_LR23M03	Landrace	Cosmo	Cosmo	50.98	2.38	Henstridge	UK	Europe	Goedbloed et al., 2012	0.015185	-0.0247018
COSMO	HAPMAP2_box6_B12_SSLR30F08	Landrace	Cosmo	Cosmo	50.98	2.38	Henstridge	UK	Europe	Goedbloed et al., 2012	0.0156948	-0.0142012
COSMO	HAPMAP2_box6_C12_SSLR30F09	Landrace	Cosmo	Cosmo	50.98	2.38	Henstridge	UK	Europe	Goedbloed et al., 2012	0.0129567	-0.0183124
COSMO	HAPMAP2_box6_D12_SSLR30F10	Landrace	Cosmo	Cosmo	50.98	2.38	Henstridge	UK	Europe	Goedbloed et al., 2012	0.0143658	-0.0199119
COSMO	HAPMAP2_box6_E12_SSLR30F11	Landrace	Cosmo	Cosmo	50.98	2.38	Henstridge	UK	Europe	Goedbloed et al., 2012	0.0157348	-0.0152634
COSMO	WG0093135-DNAD10_SSLW27F03	Landrace	Cosmo	Cosmo	50.98	2.38	Henstridge	UK	Europe	Goedbloed et al., 2012	0.0124842	-0.0171947
COSMO	WG0093135-DNAD11_SSLW27F02	Landrace	Cosmo	Cosmo	50.98	2.38	Henstridge	UK	Europe	Goedbloed et al., 2012	0.0126134	-0.0123003
COSMO	WG0093135-DNAD12_SSLW27M11	Landrace	Cosmo	Cosmo	50.98	2.38	Henstridge	UK	Europe	Goedbloed et al., 2012	0.0116376	-0.0173977
COSMO	WG0093135-DNAE04_SSLW27F12	Landrace	Cosmo	Cosmo	50.98	2.38	Henstridge	UK	Europe	Goedbloed et al., 2012	0.0127929	-0.0123725
COSMO	WG0093132-DNAB08_SSLW20M02	LargeWhite	Cosmo	Cosmo	53.95	1.13	York	UK	Europe	Goedbloed et al., 2012	0.0147067	-0.022348
COSMO	WG0093133-DNAD08_SSLW20M01	LargeWhite	Cosmo	Cosmo	53.95	1.13	York	UK	Europe	Goedbloed et al., 2012	0.0140676	-0.0210603
COSMO	WG0093131-DNAA01_SSLW21M01	LargeWhite	Cosmo	Cosmo	53.95	1.13	York	UK	Europe	Goedbloed et al., 2012	0.0167727	-0.0385859
COSMO	WG0093131-DNAB01_SSLW21M02	LargeWhite	Cosmo	Cosmo	53.95	1.13	York	UK	Europe	Goedbloed et al., 2012	0.0148041	-0.0403169
COSMO	WG0093133-DNAF02_SSLW22M01	LargeWhite	Cosmo	Cosmo	53.95	1.13	York	UK	Europe	Goedbloed et al., 2012	0.0135298	-0.0355637
COSMO	WG0093134-DNAG07_SSLW22M11	LargeWhite	Cosmo	Cosmo	53.95	1.13	York	UK	Europe	Goedbloed et al., 2012	0.0131229	-0.0368437
COSMO	WG0093134-DNAG08_SSLW22M19	LargeWhite	Cosmo	Cosmo	53.95	1.13	York	UK	Europe	Goedbloed et al., 2012	0.0143191	-0.0344852
COSMO	WG0093134-DNAH06_SSLW22M04	LargeWhite	Cosmo	Cosmo	53.95	1.13	York	UK	Europe	Goedbloed et al., 2012	0.0125012	-0.0206506
COSMO	WG0093134-DNAH07_SSLW22M12	LargeWhite	Cosmo	Cosmo	53.95	1.13	York	UK	Europe	Goedbloed et al., 2012	0.014429	-0.0330638
COSMO	WG0093134-DNAA07_SSLW22M05	LargeWhite	Cosmo	Cosmo	53.95	1.13	York	UK	Europe	Goedbloed et al., 2012	0.0141924	-0.0333972
COSMO	WG0093135-DNAC06_SSLR29F11	LargeWhite	Cosmo	Cosmo	53.95	1.13	York	UK	Europe	Goedbloed et al., 2012	0.0148574	-0.0271917
COSMO	WG0093135-DNAC09_SSLR29M01	LargeWhite	Cosmo	Cosmo	53.95	1.13	York	UK	Europe	Goedbloed et al., 2012	0.0150673	-0.0332499
COSMO	WG0093135-DNAC11_SSLR29F10	LargeWhite	Cosmo	Cosmo	53.95	1.13	York	UK	Europe	Goedbloed et al., 2012	0.014483	-0.0247351
COSMO	WG0093135-DNAC12_SSLR29F01	LargeWhite	Cosmo	Cosmo	53.95	1.13	York	UK	Europe	Goedbloed et al., 2012	0.0146078	-0.0369121
COSMO	WG0093135-DNAD04_SSLR29M13	LargeWhite	Cosmo	Cosmo	53.95	1.13	York	UK	Europe	Goedbloed et al., 2012	0.0141592	-0.0342667
COSMO	WG0093135-DNAD07_SSLR29M14	LargeWhite	Cosmo	Cosmo	53.95	1.13	York	UK	Europe	Goedbloed et al., 2012	0.0148044	-0.0312349
COSMO	WG0093135-DNAD08_SSLR29F03	LargeWhite	Cosmo	Cosmo	53.95	1.13	York	UK	Europe	Goedbloed et al., 2012	0.0158756	-0.0328386
COSMO	WG0093135-DNAD09_SSLR29F14	LargeWhite	Cosmo	Cosmo	53.95	1.13	York	UK	Europe	Goedbloed et al., 2012	0.0155514	-0.0331094
COSMO	HAPmap3_box3_G5_LW31_B3151	LargeWhite	Cosmo	Cosmo	53.95	1.13	York	UK	Europe	Goedbloed et al., 2012	0.0158516	-0.0398624
COSMO	HAPmap3_box3_H5_LW31_CQ386	LargeWhite	Cosmo	Cosmo	53.95	1.13	York	UK	Europe	Goedbloed et al., 2012	0.0141005	-0.0305152
COSMO	WG0093132-DNAD08_SSPI20U02	Pietrain	Cosmo	Cosmo	55.92	3.27	Edimburgo	UK	Europe	Goedbloed et al., 2012	0.0151459	-0.0347057
COSMO	WG0093132-DNAE08_SSPI20U01	Pietrain	Cosmo	Cosmo	55.92	3.27	Edimburgo	UK	Europe	Goedbloed et al., 2012	0.0149203	-0.0319294
COSMO	WG0093133-DNAB09_SSPI21M04	Pietrain	Cosmo	Cosmo	55.92	3.27	Edimburgo	UK	Europe	Goedbloed et al., 2012	0.0141524	-0.0255444
COSMO	WG0093133-DNAB10_SSPI21M13	Pietrain	Cosmo	Cosmo	55.92	3.27	Edimburgo	UK	Europe	Goedbloed et al., 2012	0.0138604	-0.0358843
COSMO	WG0093133-DNAD09_SSPI21M06	Pietrain	Cosmo	Cosmo	55.92	3.27	Edimburgo	UK	Europe	Goedbloed et al., 2012	0.0126197	-0.0298245
COSMO	WG0093133-DNAD10_SSPI21M15	Pietrain	Cosmo	Cosmo	55.92	3.27	Edimburgo	UK	Europe	Goedbloed et al., 2012	0.0147049	-0.0245788
COSMO	WG0093135-DNAH01_SSPI21M01	Pietrain	Cosmo	Cosmo	55.92	3.27	Edimburgo	UK	Europe	Goedbloed et al., 2012	0.013145	-0.0285609
COSMO	WG0093133-DNAC12_SSPI22M01	Pietrain	Cosmo	Cosmo	55.92	3.27	Edimburgo	UK	Europe	Goedbloed et al., 2012	0.014477	-0.0237095
COSMO	WG0093133-DNAD12_SSPI22M02	Pietrain	Cosmo	Cosmo	55.92	3.27	Edimburgo	UK	Europe	Goedbloed et al., 2012	0.0138852	-0.0238108
COSMO	WG0093133-DNAE12_SSPI22M03	Pietrain	Cosmo	Cosmo	55.92	3.27	Edimburgo	UK	Europe	Goedbloed et al., 2012	0.0152713	-0.031637
COSMO	WG0093131-DNAA10_SSPI23F13	Pietrain	Cosmo	Cosmo	55.92	3.27	Edimburgo	UK	Europe	Goedbloed et al., 2012	0.0125032	-0.024625
COSMO	WG0093131-DNAA11_SSPI23F07	Pietrain	Cosmo	Cosmo	55.92	3.27	Edimburgo	UK	Europe	Goedbloed et al., 2012	0.0153824	-0.0314781
COSMO	WG0093131-DNAB04_SSPI23F03	Pietrain	Cosmo	Cosmo	55.92	3.27	Edimburgo	UK	Europe	Goedbloed et al., 2012	0.0122943	-0.0200979
COSMO	WG0093131-DNAB05_SSPI23M08	Pietrain	Cosmo	Cosmo	55.92	3.27	Edimburgo	UK	Europe	Goedbloed et al., 2012	0.0128789	-0.0206995
COSMO	WG0093131-DNAB10_SSPI23M07	Pietrain	Cosmo	Cosmo	55.92	3.27	Edimburgo	UK	Europe	Goedbloed et al., 2012	0.0139361	-0.0291584
COSMO	1186	Hampshire	Cosmo	Cosmo	41.64	4.8	Valladolid	Spain	Europe	Ref	0.0114672	0.00524238
COSMO	29	Hampshire	Cosmo	Cosmo	41.64	4.8	Valladolid	Spain	Europe	Ref	0.0133267	-0.00961666
COSMO	30	Hampshire	Cosmo	Cosmo	41.64	4.8	Valladolid	Spain	Europe	Ref	0.0155454	-0.0201544
COSMO	31	Hampshire	Cosmo	Cosmo	41.64	4.8	Valladolid	Spain	Europe	Ref	0.0128762	-0.0171152
COSMO	32	Hampshire	Cosmo	Cosmo	41.64	4.8	Valladolid	Spain	Europe	Ref	0.014526	-0.0177191
COSMO	1132	Landrace	Cosmo	Cosmo	44.96	40.41	Casalmaggiore	Spain	Europe	Ref	0.0136664	-0.0122675
COSMO	1133	Landrace	Cosmo	Cosmo	44.96	40.41	Casalmaggiore	Spain	Europe	Ref	0.0116255	-0.0126822
COSMO	1134	Landrace	Cosmo	Cosmo	44.96	40.41	Casalmaggiore	Spain	Europe	Ref	0.013971	-0.0164807
COSMO	1135	Landrace	Cosmo	Cosmo	44.96	40.41	Casalmaggiore	Spain	Europe	Ref	0.0122232	-0.0122631
COSMO	1136	Landrace	Cosmo	Cosmo	44.96	40.41	Casalmaggiore	Spain	Europe	Ref	0.0125987	-0.0162373
COSMO	1137	Landrace	Cosmo	Cosmo	44.96	40.41	Casalmaggiore	Spain	Europe	Ref	0.0104104	-0.0112549
COSMO	1138	Landrace	Cosmo	Cosmo	44.96	40.41	Casalmaggiore	Spain	Europe	Ref	0.0107841	-0.0163248
COSMO	1139	Landrace	Cosmo	Cosmo	44.96	40.41	Casalmaggiore	Spain	Europe	Ref	0.011777	-0.00231793
COSMO	1140	Landrace	Cosmo	Cosmo	44.96	40.41	Casalmaggiore	Spain	Europe	Ref	0.0119983	-0.00990178
COSMO	1141	Landrace	Cosmo	Cosmo	44.96	40.41	Casalmaggiore	Spain	Europe	Ref	0.0139417	-0.00665956
COSMO	26	Landrace	Cosmo	Cosmo	41.64	4.8	Valladolid	Spain	Europe	Ref	0.0133963	-0.0236745
COSMO	27	Landrace	Cosmo	Cosmo	41.64	4.8	Valladolid	Spain	Europe	Ref	0.0126126	-0.0144761
COSMO	28	Landrace	Cosmo	Cosmo	41.64	4.8	Valladolid	Spain	Europe	Ref	0.0133713	-0.018444
COSMO	1112	LargeWhite	Cosmo	Cosmo	44.97	10.39	Casalmaggiore	Italy	Europe	Ref	0.0136732	-0.0282704
COSMO	1113	LargeWhite	Cosmo	Cosmo	44.97	10.39	Casalmaggiore	Italy	Europe	Ref	0.0110694	-0.0230188
COSMO	1114	LargeWhite	Cosmo	Cosmo	44.97	10.39	Casalmaggiore	Italy	Europe	Ref	0.0123111	-0.0299125
COSMO	1115	LargeWhite	Cosmo	Cosmo	44.97	10.39	Casalmaggiore	Italy	Europe	Ref	0.0132314	-0.0287399
COSMO	1116	LargeWhite	Cosmo	Cosmo	44.97	10.39	Casalmaggiore	Italy	Europe	Ref	0.0109541	-0.0370451
COSMO	1117	LargeWhite	Cosmo	Cosmo	44.97	10.39	Casalmaggiore	Italy	Europe	Ref	0.0102836	-0.0317675
COSMO	1118	LargeWhite	Cosmo	Cosmo	44.97	10.39	Casalmaggiore	Italy	Europe	Ref	0.0115226	-0.0280189
COSMO	1119	LargeWhite	Cosmo	Cosmo	44.97	10.39	Casalmaggiore	Italy	Europe	Ref	0.0117565	-0.022977
COSMO	1120	LargeWhite	Cosmo	Cosmo	44.97	10.39	Casalmaggiore	Italy	Europe	Ref	0.0140508	-0.0325674
COSMO	1123	LargeWhite	Cosmo	Cosmo	44.97	10.39	Casalmaggiore	Italy	Europe	Ref	0.0133425	-0.0276181
COSMO	1124	LargeWhite	Cosmo	Cosmo	44.97	10.39	Casalmaggiore	Italy	Europe	Ref	0.0122485	-0.0330109
COSMO	1125	LargeWhite	Cosmo	Cosmo	44.97	10.39	Casalmaggiore	Italy	Europe	Ref	0.0124816	-0.0301598
COSMO	1126	LargeWhite	Cosmo	Cosmo	44.97	10.39	Casalmaggiore	Italy	Europe	Ref	0.0134117	-0.0412894
COSMO	1127	LargeWhite	Cosmo	Cosmo	44.97	10.39	Casalmaggiore	Italy	Europe	Ref	0.0131324	-0.0350703
COSMO	1128	LargeWhite	Cosmo	Cosmo	44.97	10.39	Casalmaggiore	Italy	Europe	Ref	0.0126177	-0.0313734
COSMO	1130	LargeWhite	Cosmo	Cosmo	44.97	10.39	Casalmaggiore	Italy	Europe	Ref	0.0124574	-0.0271278
COSMO	1131	LargeWhite	Cosmo	Cosmo	44.97	10.39	Casalmaggiore	Italy	Europe	Ref	0.0144648	-0.0333733
COSMO	23	LargeWhite	Cosmo	Cosmo	44.97	10.39	Casalmaggiore	Italy	Europe	Ref	0.013337	-0.0230025
COSMO	24	LargeWhite	Cosmo	Cosmo	44.97	10.39	Casalmaggiore	Italy	Europe	Ref	0.0131805	-0.0185322
COSMO	25	LargeWhite	Cosmo	Cosmo	44.97	10.39	Casalmaggiore	Italy	Europe	Ref	0.013017	-0.0210842
LO_ANGL	DEAS_1_W	Angler_Sattleschwein	Local	OtherEuro	51.2	10.3		Germany	Europe	Yang et al. (2008)	0.0132248	-0.0115939
LO_ANGL	DEAS_10_W	Angler_Sattleschwein	Local	OtherEuro	51.2	10.3		Germany	Europe	Yang et al. (2008)	0.0133181	-0.0091944
LO_ANGL	DEAS_2_W	Angler_Sattleschwein	Local	OtherEuro	51.2	10.3		Germany	Europe	Yang et al. (2008)	0.0131567	-0.0114157
LO_ANGL	DEAS_3_W	Angler_Sattleschwein	Local	OtherEuro	51.2	10.3		Germany	Europe	Yang et al. (2008)	0.0143217	-0.0117093
LO_ANGL	DEAS_4_W	Angler_Sattleschwein	Local	OtherEuro	51.2	10.3		Germany	Europe	Yang et al. (2008)	0.0134524	-0.0117245
LO_ANGL	DEAS_5_W	Angler_Sattleschwein	Local	OtherEuro	51.2	10.3		Germany	Europe	Yang et al. (2008)	0.014149	-0.0135825
LO_ANGL	DEAS_6_W	Angler_Sattleschwein	Local	OtherEuro	51.2	10.3		Germany	Europe	Yang et al. (2008)	0.0140256	-0.00892076
LO_ANGL	DEAS_7_W	Angler_Sattleschwein	Local	OtherEuro	51.2	10.3		Germany	Europe	Yang et al. (2008)	0.014061	-0.00940354
LO_ANGL	DEAS_8_W	Angler_Sattleschwein	Local	OtherEuro	51.2	10.3		Germany	Europe	Yang et al. (2008)	0.014742	-0.00788844
LO_ANGL	DEAS_9_W	Angler_Sattleschwein	Local	OtherEuro	51.2	10.3		Germany	Europe	Yang et al. (2008)	0.0138289	-0.00481691
LO_BISA	PTBI_1_W	Bisara	Local	OtherEuro	39.7	-8.6		Portugal	Europe	Yang et al. (2008)	0.0156535	-0.0131683
LO_BISA	PTBI_10_W	Bisara	Local	OtherEuro	39.7	-8.6		Portugal	Europe	Yang et al. (2008)	0.015185	0.0017501
LO_BISA	PTBI_11_W	Bisara	Local	OtherEuro	39.7	-8.6		Portugal	Europe	Yang et al. (2008)	0.0159421	0.000713239
LO_BISA	PTBI_12_W	Bisara	Local	OtherEuro	39.7	-8.6		Portugal	Europe	Yang et al. (2008)	0.0146328	0.00391018
LO_BISA	PTBI_13_W	Bisara	Local	OtherEuro	39.7	-8.6		Portugal	Europe	Yang et al. (2008)	0.0162633	-0.0119233
LO_BISA	PTBI_14_W	Bisara	Local	OtherEuro	39.7	-8.6		Portugal	Europe	Yang et al. (2008)	0.0136351	0.00156385
LO_BISA	PTBI_15_W	Bisara	Local	OtherEuro	39.7	-8.6		Portugal	Europe	Yang et al. (2008)	0.015967	0.00265411
LO_BISA	PTBI_2_W	Bisara	Local	OtherEuro	39.7	-8.6		Portugal	Europe	Yang et al. (2008)	0.0147187	-0.00465013
LO_BISA	PTBI_3_W	Bisara	Local	OtherEuro	39.7	-8.6		Portugal	Europe	Yang et al. (2008)	0.0146618	-0.0071287
LO_BISA	PTBI_4_W	Bisara	Local	OtherEuro	39.7	-8.6		Portugal	Europe	Yang et al. (2008)	0.0142115	-0.00858015
LO_BISA	PTBI_5_W	Bisara	Local	OtherEuro	39.7	-8.6		Portugal	Europe	Yang et al. (2008)	0.0145449	-0.00213375
LO_BISA	PTBI_6_W	Bisara	Local	OtherEuro	39.7	-8.6		Portugal	Europe	Yang et al. (2008)	0.0137876	-0.0055166
LO_BISA	PTBI_7_W	Bisara	Local	OtherEuro	39.7	-8.6		Portugal	Europe	Yang et al. (2008)	0.0149102	-0.0065114
LO_BISA	PTBI_8_W	Bisara	Local	OtherEuro	39.7	-8.6		Portugal	Europe	Yang et al. (2008)	0.0136808	0.00168836
LO_BISA	PTBI_9_W	Bisara	Local	OtherEuro	39.7	-8.6		Portugal	Europe	Yang et al. (2008)	0.0159605	-0.00817593
LO_BREI	RUBR_1_J	Breitov	Local	OtherEuro	57.63	39.89		Russia	Europe	Yang et al. (2008)	0.0132785	-0.0115554
LO_BREI	RUBR_10_J	Breitov	Local	OtherEuro	57.63	39.89		Russia	Europe	Yang et al. (2008)	0.012827	-0.0080629
LO_BREI	RUBR_11_J	Breitov	Local	OtherEuro	57.63	39.89		Russia	Europe	Yang et al. (2008)	0.0139796	-0.0135992
LO_BREI	RUBR_12_J	Breitov	Local	OtherEuro	57.63	39.89		Russia	Europe	Yang et al. (2008)	0.0125473	-0.0230978
LO_BREI	RUBR_13_J	Breitov	Local	OtherEuro	57.63	39.89		Russia	Europe	Yang et al. (2008)	0.0141353	-0.0374852
LO_BREI	RUBR_14_J	Breitov	Local	OtherEuro	57.63	39.89		Russia	Europe	Yang et al. (2008)	0.0147904	-0.0224495
LO_BREI	RUBR_15_J	Breitov	Local	OtherEuro	57.63	39.89		Russia	Europe	Yang et al. (2008)	0.0135409	-0.0229059
LO_BREI	RUBR_16_J	Breitov	Local	OtherEuro	57.63	39.89		Russia	Europe	Yang et al. (2008)	0.0155885	-0.0293998
LO_BREI	RUBR_17_J	Breitov	Local	OtherEuro	57.63	39.89		Russia	Europe	Yang et al. (2008)	0.0132426	-0.0262389
LO_BREI	RUBR_18_J	Breitov	Local	OtherEuro	57.63	39.89		Russia	Europe	Yang et al. (2008)	0.013346	-0.0226332
LO_BREI	RUBR_2_J	Breitov	Local	OtherEuro	57.63	39.89		Russia	Europe	Yang et al. (2008)	0.0147318	-0.0359534
LO_BREI	RUBR_3_J	Breitov	Local	OtherEuro	57.63	39.89		Russia	Europe	Yang et al. (2008)	0.0140858	-0.0364043
LO_BREI	RUBR_4_J	Breitov	Local	OtherEuro	57.63	39.89		Russia	Europe	Yang et al. (2008)	0.0139457	-0.0230857
LO_BREI	RUBR_5_J	Breitov	Local	OtherEuro	57.63	39.89		Russia	Europe	Yang et al. (2008)	0.0133988	-0.0214359
LO_BREI	RUBR_6_J	Breitov	Local	OtherEuro	57.63	39.89		Russia	Europe	Yang et al. (2008)	0.0126955	-0.0200892
LO_BREI	RUBR_7_J	Breitov	Local	OtherEuro	57.63	39.89		Russia	Europe	Yang et al. (2008)	0.014096	-0.0252327
LO_BREI	RUBR_8_J	Breitov	Local	OtherEuro	57.63	39.89		Russia	Europe	Yang et al. (2008)	0.0138578	-0.0156952
LO_BREI	RUBR_9_J	Breitov	Local	OtherEuro	57.63	39.89		Russia	Europe	Yang et al. (2008)	0.0131366	-0.0252698
LO_BRIT	UKBL_1_W	British_Lop	Local	UK	50.3525	-4.96077		UK	Europe	Yang et al. (2008)	0.0134578	-0.00863882
LO_BRIT	UKBL_10_W	British_Lop	Local	UK	50.3525	-4.96077		UK	Europe	Yang et al. (2008)	0.0122652	-0.00794682
LO_BRIT	UKBL_2_W	British_Lop	Local	UK	50.3525	-4.96077		UK	Europe	Yang et al. (2008)	0.0138643	-0.00982866
LO_BRIT	UKBL_3_W	British_Lop	Local	UK	50.3525	-4.96077		UK	Europe	Yang et al. (2008)	0.0127232	-0.0121624
LO_BRIT	UKBL_4_W	British_Lop	Local	UK	50.3525	-4.96077		UK	Europe	Yang et al. (2008)	0.0142364	-0.0141588
LO_BRIT	UKBL_5_W	British_Lop	Local	UK	50.3525	-4.96077		UK	Europe	Yang et al. (2008)	0.0131391	-0.0158133
LO_BRIT	UKBL_6_W	British_Lop	Local	UK	50.3525	-4.96077		UK	Europe	Yang et al. (2008)	0.0128091	-0.0137998
LO_BRIT	UKBL_7_W	British_Lop	Local	UK	50.3525	-4.96077		UK	Europe	Yang et al. (2008)	0.014347	-0.0111682
LO_BRIT	UKBL_8_W	British_Lop	Local	UK	50.3525	-4.96077		UK	Europe	Yang et al. (2008)	0.0126927	-0.00820612
LO_BRIT	UKBL_9_W	British_Lop	Local	UK	50.3525	-4.96077		UK	Europe	Yang et al. (2008)	0.0128267	-0.013587
LO_BRIT	UKBS_10_W	British_Saddleback	Local	UK	50.856	-1.55194		UK	Europe	Yang et al. (2008)	0.0126484	0.0109311
LO_BRIT	UKBS_11_W	British_Saddleback	Local	UK	50.856	-1.55194		UK	Europe	Yang et al. (2008)	0.013643	-0.00340133
LO_BRIT	UKBS_12_W	British_Saddleback	Local	UK	50.856	-1.55194		UK	Europe	Yang et al. (2008)	0.0126087	0.00665322
LO_BRIT	UKBS_13_W	British_Saddleback	Local	UK	50.856	-1.55194		UK	Europe	Yang et al. (2008)	0.0128672	0.000309964
LO_BRIT	UKBS_14_W	British_Saddleback	Local	UK	50.856	-1.55194		UK	Europe	Yang et al. (2008)	0.0118287	-0.000274949
LO_BRIT	UKBS_15_W	British_Saddleback	Local	UK	50.856	-1.55194		UK	Europe	Yang et al. (2008)	0.0111306	0.000832513
LO_BRIT	UKBS_16_W	British_Saddleback	Local	UK	50.856	-1.55194		UK	Europe	Yang et al. (2008)	0.0136721	0.00270169
LO_BRIT	UKBS_17_W	British_Saddleback	Local	UK	50.856	-1.55194		UK	Europe	Yang et al. (2008)	0.0128088	0.00736767
LO_BRIT	UKBS_18_W	British_Saddleback	Local	UK	50.856	-1.55194		UK	Europe	Yang et al. (2008)	0.0135519	-0.00188603
LO_BRIT	UKBS_19_W	British_Saddleback	Local	UK	50.856	-1.55194		UK	Europe	Yang et al. (2008)	0.0137207	0.000415226
LO_BRIT	UKBS_20_W	British_Saddleback	Local	UK	50.856	-1.55194		UK	Europe	Yang et al. (2008)	0.0131729	0.00208568
LO_BRIT	UKBS_21_W	British_Saddleback	Local	UK	50.856	-1.55194		UK	Europe	Yang et al. (2008)	0.0134203	0.00901778
LO_BRIT	UKBS_22_W	British_Saddleback	Local	UK	50.856	-1.55194		UK	Europe	Yang et al. (2008)	0.0120311	0.00266006
LO_BRIT	UKBS_23_W	British_Saddleback	Local	UK	50.856	-1.55194		UK	Europe	Yang et al. (2008)	0.011986	0.00230514
LO_BRIT	UKBS_24_W	British_Saddleback	Local	UK	50.856	-1.55194		UK	Europe	Yang et al. (2008)	0.0135511	0.00442059
LO_BRIT	UKBS_25_W	British_Saddleback	Local	UK	50.856	-1.55194		UK	Europe	Yang et al. (2008)	0.0138549	-4.52264e-05
LO_BRIT	UKBS_26_W	British_Saddleback	Local	UK	50.856	-1.55194		UK	Europe	Yang et al. (2008)	0.0124628	0.00617607
LO_BRIT	UKBS_27_W	British_Saddleback	Local	UK	50.856	-1.55194		UK	Europe	Yang et al. (2008)	0.0141216	-0.00623621
LO_BRIT	UKBS_28_W	British_Saddleback	Local	UK	50.856	-1.55194		UK	Europe	Yang et al. (2008)	0.0130704	-0.000973539
LO_BRIT	UKBS_29_W	British_Saddleback	Local	UK	50.856	-1.55194		UK	Europe	Yang et al. (2008)	0.0129883	-0.00693484
LO_BUNT	DEBB_1_W	Bunte_Bentheimer	Local	OtherEuro	52.3857	7.90079		Germany	Europe	Yang et al. (2008)	0.0142312	-0.00792021
LO_BUNT	DEBB_10_W	Bunte_Bentheimer	Local	OtherEuro	52.3857	7.90079		Germany	Europe	Yang et al. (2008)	0.0148214	-0.0100454
LO_BUNT	DEBB_11_W	Bunte_Bentheimer	Local	OtherEuro	52.3857	7.90079		Germany	Europe	Yang et al. (2008)	0.0135976	-0.0113426
LO_BUNT	DEBB_12_W	Bunte_Bentheimer	Local	OtherEuro	52.3857	7.90079		Germany	Europe	Yang et al. (2008)	0.0152682	-0.0196189
LO_BUNT	DEBB_2_W	Bunte_Bentheimer	Local	OtherEuro	52.3857	7.90079		Germany	Europe	Yang et al. (2008)	0.0142461	-0.016115
LO_BUNT	DEBB_3_W	Bunte_Bentheimer	Local	OtherEuro	52.3857	7.90079		Germany	Europe	Yang et al. (2008)	0.0121657	-0.00974554
LO_BUNT	DEBB_4_W	Bunte_Bentheimer	Local	OtherEuro	52.3857	7.90079		Germany	Europe	Yang et al. (2008)	0.013793	-0.00772204
LO_BUNT	DEBB_5_W	Bunte_Bentheimer	Local	OtherEuro	52.3857	7.90079		Germany	Europe	Yang et al. (2008)	0.0159441	-0.0176924
LO_BUNT	DEBB_6_W	Bunte_Bentheimer	Local	OtherEuro	52.3857	7.90079		Germany	Europe	Yang et al. (2008)	0.0140928	-0.0154104
LO_BUNT	DEBB_7_W	Bunte_Bentheimer	Local	OtherEuro	52.3857	7.90079		Germany	Europe	Yang et al. (2008)	0.0144336	-0.0215457
LO_BUNT	DEBB_8_W	Bunte_Bentheimer	Local	OtherEuro	52.3857	7.90079		Germany	Europe	Yang et al. (2008)	0.0130091	-0.00961463
LO_BUNT	DEBB_9_W	Bunte_Bentheimer	Local	OtherEuro	52.3857	7.90079		Germany	Europe	Yang et al. (2008)	0.013799	-0.0126869
LO_CALA	ITCA_1_W	Calabrese	Local	Mediterranean	40.746	17.3994		Italy	Europe	Yang et al. (2008)	0.0164138	-0.00481497
LO_CALA	ITCA_10_W	Calabrese	Local	Mediterranean	40.746	17.3994		Italy	Europe	Yang et al. (2008)	0.0168119	-0.00801371
LO_CALA	ITCA_11_W	Calabrese	Local	Mediterranean	40.746	17.3994		Italy	Europe	Yang et al. (2008)	0.0163383	-0.00761417
LO_CALA	ITCA_12_W	Calabrese	Local	Mediterranean	40.746	17.3994		Italy	Europe	Yang et al. (2008)	0.0163791	-0.00491841
LO_CALA	ITCA_13_W	Calabrese	Local	Mediterranean	40.746	17.3994		Italy	Europe	Yang et al. (2008)	0.0159168	-0.00472555
LO_CALA	ITCA_14_W	Calabrese	Local	Mediterranean	40.746	17.3994		Italy	Europe	Yang et al. (2008)	0.0151134	0.00400003
LO_CALA	ITCA_15_W	Calabrese	Local	Mediterranean	40.746	17.3994		Italy	Europe	Yang et al. (2008)	0.0143954	0.0012872
LO_CALA	ITCA_2_W	Calabrese	Local	Mediterranean	40.746	17.3994		Italy	Europe	Yang et al. (2008)	0.0164389	-0.000336404
LO_CALA	ITCA_3_W	Calabrese	Local	Mediterranean	40.746	17.3994		Italy	Europe	Yang et al. (2008)	0.0160488	-0.00187824
LO_CALA	ITCA_4_W	Calabrese	Local	Mediterranean	40.746	17.3994		Italy	Europe	Yang et al. (2008)	0.0155029	0.00468693
LO_CALA	ITCA_5_W	Calabrese	Local	Mediterranean	40.746	17.3994		Italy	Europe	Yang et al. (2008)	0.0157231	0.00666056
LO_CALA	ITCA_6_W	Calabrese	Local	Mediterranean	40.746	17.3994		Italy	Europe	Yang et al. (2008)	0.0153	-0.00661174
LO_CALA	ITCA_7_W	Calabrese	Local	Mediterranean	40.746	17.3994		Italy	Europe	Yang et al. (2008)	0.01633	-0.00678285
LO_CALA	ITCA_8_W	Calabrese	Local	Mediterranean	40.746	17.3994		Italy	Europe	Yang et al. (2008)	0.0160887	-0.00264201
LO_CALA	ITCA_9_W	Calabrese	Local	Mediterranean	40.746	17.3994		Italy	Europe	Yang et al. (2008)	0.0158168	-0.0017908
LO_CASE	ITCT_1_W	Casertana	Local	Mediterranean	43.8641	11.0157		Italy	Europe	Yang et al. (2008)	0.0153601	0.0101518
LO_CASE	ITCT_10_W	Casertana	Local	Mediterranean	43.8641	11.0157		Italy	Europe	Yang et al. (2008)	0.0152542	-0.0103891
LO_CASE	ITCT_11_W	Casertana	Local	Mediterranean	43.8641	11.0157		Italy	Europe	Yang et al. (2008)	0.0144421	0.000837689
LO_CASE	ITCT_12_W	Casertana	Local	Mediterranean	43.8641	11.0157		Italy	Europe	Yang et al. (2008)	0.0144504	-0.00431904
LO_CASE	ITCT_13_W	Casertana	Local	Mediterranean	43.8641	11.0157		Italy	Europe	Yang et al. (2008)	0.0135825	0.00636672
LO_CASE	ITCT_14_W	Casertana	Local	Mediterranean	43.8641	11.0157		Italy	Europe	Yang et al. (2008)	0.0145329	0.00896888
LO_CASE	ITCT_15_W	Casertana	Local	Mediterranean	43.8641	11.0157		Italy	Europe	Yang et al. (2008)	0.0125516	0.0162603
LO_CASE	ITCT_2_W	Casertana	Local	Mediterranean	43.8641	11.0157		Italy	Europe	Yang et al. (2008)	0.0137912	0.00871855
LO_CASE	ITCT_3_W	Casertana	Local	Mediterranean	43.8641	11.0157		Italy	Europe	Yang et al. (2008)	0.0142007	0.00990063
LO_CASE	ITCT_4_W	Casertana	Local	Mediterranean	43.8641	11.0157		Italy	Europe	Yang et al. (2008)	0.0158919	0.0111188
LO_CASE	ITCT_5_W	Casertana	Local	Mediterranean	43.8641	11.0157		Italy	Europe	Yang et al. (2008)	0.0142034	0.00631211
LO_CASE	ITCT_6_W	Casertana	Local	Mediterranean	43.8641	11.0157		Italy	Europe	Yang et al. (2008)	0.0146572	0.00204502
LO_CASE	ITCT_7_W	Casertana	Local	Mediterranean	43.8641	11.0157		Italy	Europe	Yang et al. (2008)	0.0158207	-0.00967714
LO_CASE	ITCT_8_W	Casertana	Local	Mediterranean	43.8641	11.0157		Italy	Europe	Yang et al. (2008)	0.0159826	-0.0161157
LO_CASE	ITCT_9_W	Casertana	Local	Mediterranean	43.8641	11.0157		Italy	Europe	Yang et al. (2008)	0.014155	0.00262624
LO_CHAT	ESCM_1_W	Chato_Murciano	Local	OtherEuro	37.9761	-1.14482		Spain	Europe	Yang et al. (2008)	0.0159444	-0.00734418
LO_CHAT	ESCM_11_W	Chato_Murciano	Local	OtherEuro	37.9761	-1.14482		Spain	Europe	Yang et al. (2008)	0.0146935	-0.00341932
LO_CHAT	ESCM_12_W	Chato_Murciano	Local	OtherEuro	37.9761	-1.14482		Spain	Europe	Yang et al. (2008)	0.0144571	-0.00983596
LO_CHAT	ESCM_13_W	Chato_Murciano	Local	OtherEuro	37.9761	-1.14482		Spain	Europe	Yang et al. (2008)	0.0123964	0.00974983
LO_CHAT	ESCM_14_W	Chato_Murciano	Local	OtherEuro	37.9761	-1.14482		Spain	Europe	Yang et al. (2008)	0.0160693	0.00543569
LO_CHAT	ESCM_15_W	Chato_Murciano	Local	OtherEuro	37.9761	-1.14482		Spain	Europe	Yang et al. (2008)	0.0152909	-0.00341119
LO_CHAT	ESCM_16_W	Chato_Murciano	Local	OtherEuro	37.9761	-1.14482		Spain	Europe	Yang et al. (2008)	0.0128072	-0.012289
LO_CHAT	ESCM_18_W	Chato_Murciano	Local	OtherEuro	37.9761	-1.14482		Spain	Europe	Yang et al. (2008)	0.0143126	0.00648244
LO_CHAT	ESCM_2_W	Chato_Murciano	Local	OtherEuro	37.9761	-1.14482		Spain	Europe	Yang et al. (2008)	0.0134668	-0.00612206
LO_CHAT	ESCM_20_W	Chato_Murciano	Local	OtherEuro	37.9761	-1.14482		Spain	Europe	Yang et al. (2008)	0.0138325	-0.0134056
LO_CHAT	ESCM_23_W	Chato_Murciano	Local	OtherEuro	37.9761	-1.14482		Spain	Europe	Yang et al. (2008)	0.0147001	-0.011966
LO_CHAT	ESCM_3_W	Chato_Murciano	Local	OtherEuro	37.9761	-1.14482		Spain	Europe	Yang et al. (2008)	0.0135449	-0.00273019
LO_CHAT	ESCM_32_W	Chato_Murciano	Local	OtherEuro	37.9761	-1.14482		Spain	Europe	Yang et al. (2008)	0.0137036	0.0136815
LO_CHAT	ESCM_33_W	Chato_Murciano	Local	OtherEuro	37.9761	-1.14482		Spain	Europe	Yang et al. (2008)	0.0150516	-0.00944617
LO_CHAT	ESCM_36_W	Chato_Murciano	Local	OtherEuro	37.9761	-1.14482		Spain	Europe	Yang et al. (2008)	0.0149389	-0.00417324
LO_CHAT	ESCM_38_W	Chato_Murciano	Local	OtherEuro	37.9761	-1.14482		Spain	Europe	Yang et al. (2008)	0.0145161	-0.0136901
LO_CHAT	ESCM_41_W	Chato_Murciano	Local	OtherEuro	37.9761	-1.14482		Spain	Europe	Yang et al. (2008)	0.0134053	0.0114504
LO_CHAT	ESCM_5_W	Chato_Murciano	Local	OtherEuro	37.9761	-1.14482		Spain	Europe	Yang et al. (2008)	0.0151583	0.00437123
LO_CHAT	ESCM_6_W	Chato_Murciano	Local	OtherEuro	37.9761	-1.14482		Spain	Europe	Yang et al. (2008)	0.015942	-0.0124373
LO_CHAT	ESCM_9_W	Chato_Murciano	Local	OtherEuro	37.9761	-1.14482		Spain	Europe	Yang et al. (2008)	0.0152497	-0.0102138
LO_CINT	ITCS_1_W	Cinta_Senese	Local	Mediterranean	43.7541	11.2395		Italy	Europe	Yang et al. (2008)	0.0172688	0.022962
LO_CINT	ITCS_10_W	Cinta_Senese	Local	Mediterranean	43.7541	11.2395		Italy	Europe	Yang et al. (2008)	0.0169387	0.0195662
LO_CINT	ITCS_11_W	Cinta_Senese	Local	Mediterranean	43.7541	11.2395		Italy	Europe	Yang et al. (2008)	0.0169342	0.0178083
LO_CINT	ITCS_12_W	Cinta_Senese	Local	Mediterranean	43.7541	11.2395		Italy	Europe	Yang et al. (2008)	0.0177106	0.00937328
LO_CINT	ITCS_13_W	Cinta_Senese	Local	Mediterranean	43.7541	11.2395		Italy	Europe	Yang et al. (2008)	0.016545	0.0138164
LO_CINT	ITCS_2_W	Cinta_Senese	Local	Mediterranean	43.7541	11.2395		Italy	Europe	Yang et al. (2008)	0.0160505	0.0191829
LO_CINT	ITCS_3_W	Cinta_Senese	Local	Mediterranean	43.7541	11.2395		Italy	Europe	Yang et al. (2008)	0.0167279	0.0194599
LO_CINT	ITCS_4_W	Cinta_Senese	Local	Mediterranean	43.7541	11.2395		Italy	Europe	Yang et al. (2008)	0.0160731	0.0159361
LO_CINT	ITCS_5_W	Cinta_Senese	Local	Mediterranean	43.7541	11.2395		Italy	Europe	Yang et al. (2008)	0.0172501	0.0227596
LO_CINT	ITCS_6_W	Cinta_Senese	Local	Mediterranean	43.7541	11.2395		Italy	Europe	Yang et al. (2008)	0.0161443	0.0134161
LO_CINT	ITCS_7_W	Cinta_Senese	Local	Mediterranean	43.7541	11.2395		Italy	Europe	Yang et al. (2008)	0.0166232	0.0173299
LO_CINT	ITCS_8_W	Cinta_Senese	Local	Mediterranean	43.7541	11.2395		Italy	Europe	Yang et al. (2008)	0.0167507	0.0201987
LO_CINT	ITCS_9_W	Cinta_Senese	Local	Mediterranean	43.7541	11.2395		Italy	Europe	Yang et al. (2008)	0.0171314	0.020726
LO_CZEC	TRPR_1_W	Czech_Prestice	Local	OtherEuro	49.5736	13.3296		CzechRepublic	Europe	Yang et al. (2008)	0.0134708	-0.0104395
LO_CZEC	TRPR_10_W	Czech_Prestice	Local	OtherEuro	49.5736	13.3296		CzechRepublic	Europe	Yang et al. (2008)	0.012206	-0.0104942
LO_CZEC	TRPR_11_W	Czech_Prestice	Local	OtherEuro	49.5736	13.3296		CzechRepublic	Europe	Yang et al. (2008)	0.0139323	-0.0083083
LO_CZEC	TRPR_12_W	Czech_Prestice	Local	OtherEuro	49.5736	13.3296		CzechRepublic	Europe	Yang et al. (2008)	0.0140928	-0.018099
LO_CZEC	TRPR_13_W	Czech_Prestice	Local	OtherEuro	49.5736	13.3296		CzechRepublic	Europe	Yang et al. (2008)	0.0127912	-0.00569003
LO_CZEC	TRPR_14_W	Czech_Prestice	Local	OtherEuro	49.5736	13.3296		CzechRepublic	Europe	Yang et al. (2008)	0.0134544	-0.0113068
LO_CZEC	TRPR_15_W	Czech_Prestice	Local	OtherEuro	49.5736	13.3296		CzechRepublic	Europe	Yang et al. (2008)	0.0137279	-0.00409069
LO_CZEC	TRPR_2_W	Czech_Prestice	Local	OtherEuro	49.5736	13.3296		CzechRepublic	Europe	Yang et al. (2008)	0.0122996	-0.00231999
LO_CZEC	TRPR_3_W	Czech_Prestice	Local	OtherEuro	49.5736	13.3296		CzechRepublic	Europe	Yang et al. (2008)	0.0115027	0.00035098
LO_CZEC	TRPR_4_W	Czech_Prestice	Local	OtherEuro	49.5736	13.3296		CzechRepublic	Europe	Yang et al. (2008)	0.0155676	-0.00999671
LO_CZEC	TRPR_5_W	Czech_Prestice	Local	OtherEuro	49.5736	13.3296		CzechRepublic	Europe	Yang et al. (2008)	0.0127429	-0.00303965
LO_CZEC	TRPR_6_W	Czech_Prestice	Local	OtherEuro	49.5736	13.3296		CzechRepublic	Europe	Yang et al. (2008)	0.0140903	-0.0101844
LO_CZEC	TRPR_7_W	Czech_Prestice	Local	OtherEuro	49.5736	13.3296		CzechRepublic	Europe	Yang et al. (2008)	0.0124064	-0.00912132
LO_CZEC	TRPR_8_W	Czech_Prestice	Local	OtherEuro	49.5736	13.3296		CzechRepublic	Europe	Yang et al. (2008)	0.0126705	-0.0105979
LO_CZEC	TRPR_9_W	Czech_Prestice	Local	OtherEuro	49.5736	13.3296		CzechRepublic	Europe	Yang et al. (2008)	0.0138499	-0.0107032
LO_GLOU	UKGO_10_W	Gloucester_Old_Spot	Local	UK	51.8254	-2.12919		UK	Europe	Yang et al. (2008)	0.0134605	0.00573803
LO_GLOU	UKGO_11_W	Gloucester_Old_Spot	Local	UK	51.8254	-2.12919		UK	Europe	Yang et al. (2008)	0.0131406	0.006013
LO_GLOU	UKGO_12_W	Gloucester_Old_Spot	Local	UK	51.8254	-2.12919		UK	Europe	Yang et al. (2008)	0.0131633	0.00853941
LO_GLOU	UKGO_13_W	Gloucester_Old_Spot	Local	UK	51.8254	-2.12919		UK	Europe	Yang et al. (2008)	0.0120322	0.00685732
LO_GLOU	UKGO_14_W	Gloucester_Old_Spot	Local	UK	51.8254	-2.12919		UK	Europe	Yang et al. (2008)	0.0127785	0.00523538
LO_GLOU	UKGO_16_W	Gloucester_Old_Spot	Local	UK	51.8254	-2.12919		UK	Europe	Yang et al. (2008)	0.0134448	0.00597201
LO_GLOU	UKGO_17_W	Gloucester_Old_Spot	Local	UK	51.8254	-2.12919		UK	Europe	Yang et al. (2008)	0.0140691	0.00478237
LO_GLOU	UKGO_18_W	Gloucester_Old_Spot	Local	UK	51.8254	-2.12919		UK	Europe	Yang et al. (2008)	0.0143226	0.00551622
LO_GLOU	UKGO_19_W	Gloucester_Old_Spot	Local	UK	51.8254	-2.12919		UK	Europe	Yang et al. (2008)	0.0127851	0.00785059
LO_GLOU	UKGO_20_W	Gloucester_Old_Spot	Local	UK	51.8254	-2.12919		UK	Europe	Yang et al. (2008)	0.0130503	0.00781887
LO_GLOU	UKGO_21_W	Gloucester_Old_Spot	Local	UK	51.8254	-2.12919		UK	Europe	Yang et al. (2008)	0.0127413	0.00707435
LO_GLOU	UKGO_22_W	Gloucester_Old_Spot	Local	UK	51.8254	-2.12919		UK	Europe	Yang et al. (2008)	0.0142925	0.00704605
LO_GLOU	UKGO_24_W	Gloucester_Old_Spot	Local	UK	51.8254	-2.12919		UK	Europe	Yang et al. (2008)	0.0127581	0.00387266
LO_GLOU	UKGO_25_W	Gloucester_Old_Spot	Local	UK	51.8254	-2.12919		UK	Europe	Yang et al. (2008)	0.0128783	0.011512
LO_GLOU	UKGO_26_W	Gloucester_Old_Spot	Local	UK	51.8254	-2.12919		UK	Europe	Yang et al. (2008)	0.0141976	0.00435354
LO_GLOU	UKGO_27_W	Gloucester_Old_Spot	Local	UK	51.8254	-2.12919		UK	Europe	Yang et al. (2008)	0.0136878	0.00664705
LO_GLOU	UKGO_29_W	Gloucester_Old_Spot	Local	UK	51.8254	-2.12919		UK	Europe	Yang et al. (2008)	0.0135355	0.00933742
LO_GLOU	UKGO_30_W	Gloucester_Old_Spot	Local	UK	51.8254	-2.12919		UK	Europe	Yang et al. (2008)	0.0136364	0.00295044
LO_GLOU	UKGO_31_W	Gloucester_Old_Spot	Local	UK	51.8254	-2.12919		UK	Europe	Yang et al. (2008)	0.0137782	0.0079571
LO_GLOU	UKGO_33_W	Gloucester_Old_Spot	Local	UK	51.8254	-2.12919		UK	Europe	Yang et al. (2008)	0.0111325	0.00860074
LO_IBER	ESIB_12_W	Iberian	Local	Mediterranean	37.9167	-6.72908		Spain	Europe	Yang et al. (2008)	0.0154932	0.0221984
LO_IBER	ESIB_13_W	Iberian	Local	Mediterranean	37.9167	-6.72908		Spain	Europe	Yang et al. (2008)	0.0169626	0.0259881
LO_IBER	ESIB_14_W	Iberian	Local	Mediterranean	37.9167	-6.72908		Spain	Europe	Yang et al. (2008)	0.0175435	0.0232336
LO_IBER	ESIB_15_W	Iberian	Local	Mediterranean	37.9167	-6.72908		Spain	Europe	Yang et al. (2008)	0.0168028	0.0253412
LO_IBER	ESIB_16_M	Iberian	Local	Mediterranean	37.9167	-6.72908		Spain	Europe	Yang et al. (2008)	0.0176402	0.0226508
LO_IBER	ESIB_17_M	Iberian	Local	Mediterranean	37.9167	-6.72908		Spain	Europe	Yang et al. (2008)	0.0174061	0.0227669
LO_IBER	ESIB_18_M	Iberian	Local	Mediterranean	37.9167	-6.72908		Spain	Europe	Yang et al. (2008)	0.0175534	0.0220334
LO_IBER	ESIB_19_M	Iberian	Local	Mediterranean	37.9167	-6.72908		Spain	Europe	Yang et al. (2008)	0.0171783	0.0256107
LO_IBER	ESIB_20_M	Iberian	Local	Mediterranean	37.9167	-6.72908		Spain	Europe	Yang et al. (2008)	0.0169271	0.0247174
LO_IBER	ESIB_21_M	Iberian	Local	Mediterranean	37.9167	-6.72908		Spain	Europe	Yang et al. (2008)	0.0169495	0.0250354
LO_IBER	ESIB_22_M	Iberian	Local	Mediterranean	37.9167	-6.72908		Spain	Europe	Yang et al. (2008)	0.0179955	0.0244121
LO_IBER	ESIB_23_M	Iberian	Local	Mediterranean	37.9167	-6.72908		Spain	Europe	Yang et al. (2008)	0.0168724	0.0271047
LO_IBER	ESIB_24_M	Iberian	Local	Mediterranean	37.9167	-6.72908		Spain	Europe	Yang et al. (2008)	0.0171498	0.0289586
LO_IBER	ESIB_25_M	Iberian	Local	Mediterranean	37.9167	-6.72908		Spain	Europe	Yang et al. (2008)	0.0177773	0.0229445
LO_IBER	ESIB_26_M	Iberian	Local	Mediterranean	37.9167	-6.72908		Spain	Europe	Yang et al. (2008)	0.0178326	0.0249514
LO_IBER	ESIB_28_M	Iberian	Local	Mediterranean	37.9167	-6.72908		Spain	Europe	Yang et al. (2008)	0.0173575	0.0228248
LO_IBER	ESIB_4_W	Iberian	Local	Mediterranean	37.9167	-6.72908		Spain	Europe	Yang et al. (2008)	0.0166552	0.0225777
LO_IBER	ESIB_5_W	Iberian	Local	Mediterranean	37.9167	-6.72908		Spain	Europe	Yang et al. (2008)	0.0168615	0.0271074
LO_IBER	ESIB_7_W	Iberian	Local	Mediterranean	37.9167	-6.72908		Spain	Europe	Yang et al. (2008)	0.017072	0.0235915
LO_IBER	ESIB_9_W	Iberian	Local	Mediterranean	37.9167	-6.72908		Spain	Europe	Yang et al. (2008)	0.0171721	0.0250826
LO_LARG	UKLB_11_W	Large_Black	Local	UK	50.7534	-3.80347		UK	Europe	Yang et al. (2008)	0.0127282	0.00670047
LO_LARG	UKLB_12_W	Large_Black	Local	UK	50.7534	-3.80347		UK	Europe	Yang et al. (2008)	0.011575	-0.000549422
LO_LARG	UKLB_13_W	Large_Black	Local	UK	50.7534	-3.80347		UK	Europe	Yang et al. (2008)	0.0122626	0.00691946
LO_LARG	UKLB_14_W	Large_Black	Local	UK	50.7534	-3.80347		UK	Europe	Yang et al. (2008)	0.0116526	0.00157431
LO_LARG	UKLB_16_W	Large_Black	Local	UK	50.7534	-3.80347		UK	Europe	Yang et al. (2008)	0.0116472	0.00363349
LO_LARG	UKLB_17_W	Large_Black	Local	UK	50.7534	-3.80347		UK	Europe	Yang et al. (2008)	0.0124964	0.000706228
LO_LARG	UKLB_19_W	Large_Black	Local	UK	50.7534	-3.80347		UK	Europe	Yang et al. (2008)	0.0118885	0.00255524
LO_LARG	UKLB_20_W	Large_Black	Local	UK	50.7534	-3.80347		UK	Europe	Yang et al. (2008)	0.0115037	0.00238072
LO_LARG	UKLB_21_W	Large_Black	Local	UK	50.7534	-3.80347		UK	Europe	Yang et al. (2008)	0.0138566	0.00447426
LO_LARG	UKLB_22_W	Large_Black	Local	UK	50.7534	-3.80347		UK	Europe	Yang et al. (2008)	0.0122649	-0.00484713
LO_LARG	UKLB_23_W	Large_Black	Local	UK	50.7534	-3.80347		UK	Europe	Yang et al. (2008)	0.0130659	0.00406372
LO_LARG	UKLB_24_W	Large_Black	Local	UK	50.7534	-3.80347		UK	Europe	Yang et al. (2008)	0.0122003	0.00146489
LO_LARG	UKLB_25_W	Large_Black	Local	UK	50.7534	-3.80347		UK	Europe	Yang et al. (2008)	0.0120608	0.00534671
LO_LARG	UKLB_26_W	Large_Black	Local	UK	50.7534	-3.80347		UK	Europe	Yang et al. (2008)	0.012647	-0.00506802
LO_LARG	UKLB_27_W	Large_Black	Local	UK	50.7534	-3.80347		UK	Europe	Yang et al. (2008)	0.0111911	-0.00117676
LO_LARG	UKLB_28_W	Large_Black	Local	UK	50.7534	-3.80347		UK	Europe	Yang et al. (2008)	0.0130479	-0.000878332
LO_LARG	UKLB_3_W	Large_Black	Local	UK	50.7534	-3.80347		UK	Europe	Yang et al. (2008)	0.0114438	-0.00340024
LO_LARG	UKLB_30_W	Large_Black	Local	UK	50.7534	-3.80347		UK	Europe	Yang et al. (2008)	0.01268	0.00391855
LO_LARG	UKLB_4_W	Large_Black	Local	UK	50.7534	-3.80347		UK	Europe	Yang et al. (2008)	0.0136963	0.0111314
LO_LARG	UKLB_6_W	Large_Black	Local	UK	50.7534	-3.80347		UK	Europe	Yang et al. (2008)	0.011526	0.00407322
LO_LEIC	UKLE_1_W	Leicoma	Local	UK	51.3	11.81	German_Democartic_Republic_Hybrid	UK	Europe	Yang et al. (2008)	0.0143223	0.00865278
LO_LEIC	UKLE_10_W	Leicoma	Local	UK	51.3	11.81	German_Democartic_Republic_Hybrid	UK	Europe	Yang et al. (2008)	0.0155202	0.0171563
LO_LEIC	UKLE_11_W	Leicoma	Local	UK	51.3	11.81	German_Democartic_Republic_Hybrid	UK	Europe	Yang et al. (2008)	0.0142289	0.0142308
LO_LEIC	UKLE_2_W	Leicoma	Local	UK	51.3	11.81	German_Democartic_Republic_Hybrid	UK	Europe	Yang et al. (2008)	0.0147755	0.0126704
LO_LEIC	UKLE_3_W	Leicoma	Local	UK	51.3	11.81	German_Democartic_Republic_Hybrid	UK	Europe	Yang et al. (2008)	0.0151097	0.00774238
LO_LEIC	UKLE_4_W	Leicoma	Local	UK	51.3	11.81	German_Democartic_Republic_Hybrid	UK	Europe	Yang et al. (2008)	0.0134862	0.0124069
LO_LEIC	UKLE_5_W	Leicoma	Local	UK	51.3	11.81	German_Democartic_Republic_Hybrid	UK	Europe	Yang et al. (2008)	0.013802	0.0175239
LO_LEIC	UKLE_6_W	Leicoma	Local	UK	51.3	11.81	German_Democartic_Republic_Hybrid	UK	Europe	Yang et al. (2008)	0.0147761	0.000945044
LO_LEIC	UKLE_7_W	Leicoma	Local	UK	51.3	11.81	German_Democartic_Republic_Hybrid	UK	Europe	Yang et al. (2008)	0.0140283	0.0121318
LO_LEIC	UKLE_8_W	Leicoma	Local	UK	51.3	11.81	German_Democartic_Republic_Hybrid	UK	Europe	Yang et al. (2008)	0.0138887	0.0195225
LO_LEIC	UKLE_9_W	Leicoma	Local	UK	51.3	11.81	German_Democartic_Republic_Hybrid	UK	Europe	Yang et al. (2008)	0.0140988	0.0216994
LO_LIND	SELI_1_W	Linderoth	Local	OtherEuro	55.932	13.8273		Sweden	Europe	Yang et al. (2008)	0.0135817	-0.0109394
LO_LIND	SELI_10_W	Linderoth	Local	OtherEuro	55.932	13.8273		Sweden	Europe	Yang et al. (2008)	0.0139239	-0.0143411
LO_LIND	SELI_11_W	Linderoth	Local	OtherEuro	55.932	13.8273		Sweden	Europe	Yang et al. (2008)	0.0124989	-0.0174493
LO_LIND	SELI_12_W	Linderoth	Local	OtherEuro	55.932	13.8273		Sweden	Europe	Yang et al. (2008)	0.0138278	-0.021833
LO_LIND	SELI_13_W	Linderoth	Local	OtherEuro	55.932	13.8273		Sweden	Europe	Yang et al. (2008)	0.0137207	-0.0188159
LO_LIND	SELI_14_W	Linderoth	Local	OtherEuro	55.932	13.8273		Sweden	Europe	Yang et al. (2008)	0.0121811	-0.0151268
LO_LIND	SELI_15_W	Linderoth	Local	OtherEuro	55.932	13.8273		Sweden	Europe	Yang et al. (2008)	0.0137616	-0.00191245
LO_LIND	SELI_2_W	Linderoth	Local	OtherEuro	55.932	13.8273		Sweden	Europe	Yang et al. (2008)	0.0128885	-0.0103453
LO_LIND	SELI_3_W	Linderoth	Local	OtherEuro	55.932	13.8273		Sweden	Europe	Yang et al. (2008)	0.0128615	-0.012477
LO_LIND	SELI_4_W	Linderoth	Local	OtherEuro	55.932	13.8273		Sweden	Europe	Yang et al. (2008)	0.0138699	-0.0031612
LO_LIND	SELI_5_W	Linderoth	Local	OtherEuro	55.932	13.8273		Sweden	Europe	Yang et al. (2008)	0.0135566	-0.0131383
LO_LIND	SELI_6_W	Linderoth	Local	OtherEuro	55.932	13.8273		Sweden	Europe	Yang et al. (2008)	0.0139367	-0.0153147
LO_LIND	SELI_7_W	Linderoth	Local	OtherEuro	55.932	13.8273		Sweden	Europe	Yang et al. (2008)	0.0134107	-0.0155013
LO_LIND	SELI_8_W	Linderoth	Local	OtherEuro	55.932	13.8273		Sweden	Europe	Yang et al. (2008)	0.0121408	-0.0144722
LO_LIND	SELI_9_W	Linderoth	Local	OtherEuro	55.932	13.8273		Sweden	Europe	Yang et al. (2008)	0.0140395	-0.0171812
LO_LIVN	RULV_1_J	Livni	Local	OtherEuro	52.97	36.09		Russia	Europe	Yang et al. (2008)	0.0137679	-0.013653
LO_LIVN	RULV_10_J	Livni	Local	OtherEuro	52.97	36.09		Russia	Europe	Yang et al. (2008)	0.0128322	-0.00833036
LO_LIVN	RULV_11_J	Livni	Local	OtherEuro	52.97	36.09		Russia	Europe	Yang et al. (2008)	0.0139939	-0.030211
LO_LIVN	RULV_12_J	Livni	Local	OtherEuro	52.97	36.09		Russia	Europe	Yang et al. (2008)	0.0135591	-0.0276738
LO_LIVN	RULV_13_J	Livni	Local	OtherEuro	52.97	36.09		Russia	Europe	Yang et al. (2008)	0.0134658	-0.00380516
LO_LIVN	RULV_14_J	Livni	Local	OtherEuro	52.97	36.09		Russia	Europe	Yang et al. (2008)	0.0138034	-0.013022
LO_LIVN	RULV_15_J	Livni	Local	OtherEuro	52.97	36.09		Russia	Europe	Yang et al. (2008)	0.0145963	-0.0307727
LO_LIVN	RULV_16_J	Livni	Local	OtherEuro	52.97	36.09		Russia	Europe	Yang et al. (2008)	0.012939	-0.0131058
LO_LIVN	RULV_2_J	Livni	Local	OtherEuro	52.97	36.09		Russia	Europe	Yang et al. (2008)	0.0125323	-0.017426
LO_LIVN	RULV_3_J	Livni	Local	OtherEuro	52.97	36.09		Russia	Europe	Yang et al. (2008)	0.0128607	-0.0116846
LO_LIVN	RULV_4_J	Livni	Local	OtherEuro	52.97	36.09		Russia	Europe	Yang et al. (2008)	0.0137037	-0.0259234
LO_LIVN	RULV_5_J	Livni	Local	OtherEuro	52.97	36.09		Russia	Europe	Yang et al. (2008)	0.0121852	-0.0118508
LO_LIVN	RULV_6_J	Livni	Local	OtherEuro	52.97	36.09		Russia	Europe	Yang et al. (2008)	0.0131723	-0.00876505
LO_LIVN	RULV_7_J	Livni	Local	OtherEuro	52.97	36.09		Russia	Europe	Yang et al. (2008)	0.0124159	-0.0121764
LO_LIVN	RULV_8_J	Livni	Local	OtherEuro	52.97	36.09		Russia	Europe	Yang et al. (2008)	0.0130551	-0.0125888
LO_LIVN	RULV_9_J	Livni	Local	OtherEuro	52.97	36.09		Russia	Europe	Yang et al. (2008)	0.0129658	-0.0127823
LO_MANC	ESMJ_1_W	Manchado_de_Jabugo	Local	Mediterranean	37.9171	-6.72956		Spain	Europe	Yang et al. (2008)	0.0161464	0.0290262
LO_MANC	ESMJ_2_W	Manchado_de_Jabugo	Local	Mediterranean	37.9171	-6.72956		Spain	Europe	Yang et al. (2008)	0.0162495	0.0219227
LO_MANC	ESMJ_3_W	Manchado_de_Jabugo	Local	Mediterranean	37.9171	-6.72956		Spain	Europe	Yang et al. (2008)	0.0149577	0.0253715
LO_MANC	ESMJ_4_W	Manchado_de_Jabugo	Local	Mediterranean	37.9171	-6.72956		Spain	Europe	Yang et al. (2008)	0.0156154	0.0199781
LO_MANC	ESMJ_5_W	Manchado_de_Jabugo	Local	Mediterranean	37.9171	-6.72956		Spain	Europe	Yang et al. (2008)	0.0155356	0.0191399
LO_MANC	ESMJ_6_W	Manchado_de_Jabugo	Local	Mediterranean	37.9171	-6.72956		Spain	Europe	Yang et al. (2008)	0.0157881	0.0255999
LO_MANC	ESMJ_7_W	Manchado_de_Jabugo	Local	Mediterranean	37.9171	-6.72956		Spain	Europe	Yang et al. (2008)	0.0159558	0.0250798
LO_MANG	HUMA_10_W	Mangalitsa	Local	OtherEuro	47.02	19.6		Hungary	Europe	Yang et al. (2008)	0.0168102	0.0237485
LO_MANG	HUMA_11_W	Mangalitsa	Local	OtherEuro	47.02	19.6		Hungary	Europe	Yang et al. (2008)	0.0159298	0.0217914
LO_MANG	HUMA_12_W	Mangalitsa	Local	OtherEuro	47.02	19.6		Hungary	Europe	Yang et al. (2008)	0.0160545	0.0226801
LO_MANG	HUMA_13_W	Mangalitsa	Local	OtherEuro	47.02	19.6		Hungary	Europe	Yang et al. (2008)	0.0158778	0.0234097
LO_MANG	HUMA_14_W	Mangalitsa	Local	OtherEuro	47.02	19.6		Hungary	Europe	Yang et al. (2008)	0.0157558	0.0227117
LO_MANG	HUMA_15_W	Mangalitsa	Local	OtherEuro	47.02	19.6		Hungary	Europe	Yang et al. (2008)	0.0149041	0.0157098
LO_MANG	HUMA_16_W	Mangalitsa	Local	OtherEuro	47.02	19.6		Hungary	Europe	Yang et al. (2008)	0.0162718	0.0218786
LO_MANG	HUMA_17_W	Mangalitsa	Local	OtherEuro	47.02	19.6		Hungary	Europe	Yang et al. (2008)	0.0152473	0.0156238
LO_MANG	HUMA_18_W	Mangalitsa	Local	OtherEuro	47.02	19.6		Hungary	Europe	Yang et al. (2008)	0.0152627	0.0160697
LO_MANG	HUMA_19_W	Mangalitsa	Local	OtherEuro	47.02	19.6		Hungary	Europe	Yang et al. (2008)	0.016663	0.0235695
LO_MANG	HUMA_2_W	Mangalitsa	Local	OtherEuro	47.02	19.6		Hungary	Europe	Yang et al. (2008)	0.0149519	0.0145728
LO_MANG	HUMA_21_W	Mangalitsa	Local	OtherEuro	47.02	19.6		Hungary	Europe	Yang et al. (2008)	0.0155531	0.018045
LO_MANG	HUMA_25_W	Mangalitsa	Local	OtherEuro	47.02	19.6		Hungary	Europe	Yang et al. (2008)	0.016064	0.0173592
LO_MANG	HUMA_3_W	Mangalitsa	Local	OtherEuro	47.02	19.6		Hungary	Europe	Yang et al. (2008)	0.016573	0.0238726
LO_MANG	HUMA_4_W	Mangalitsa	Local	OtherEuro	47.02	19.6		Hungary	Europe	Yang et al. (2008)	0.0153608	0.022773
LO_MANG	HUMA_5_W	Mangalitsa	Local	OtherEuro	47.02	19.6		Hungary	Europe	Yang et al. (2008)	0.0160519	0.0238906
LO_MANG	HUMA_6_W	Mangalitsa	Local	OtherEuro	47.02	19.6		Hungary	Europe	Yang et al. (2008)	0.0154351	0.0224319
LO_MANG	HUMA_7_W	Mangalitsa	Local	OtherEuro	47.02	19.6		Hungary	Europe	Yang et al. (2008)	0.0154841	0.0221185
LO_MANG	HUMA_8_W	Mangalitsa	Local	OtherEuro	47.02	19.6		Hungary	Europe	Yang et al. (2008)	0.0150248	0.015002
LO_MANG	HUMA_9_W	Mangalitsa	Local	OtherEuro	47.02	19.6		Hungary	Europe	Yang et al. (2008)	0.0146835	0.0150668
LO_MIDD	UKMW_10_W	Middle_White	Local	UK	54.2037	-1.36397		UK	Europe	Yang et al. (2008)	0.0125271	-0.0139725
LO_MIDD	UKMW_11_W	Middle_White	Local	UK	54.2037	-1.36397		UK	Europe	Yang et al. (2008)	0.0142861	-0.0300544
LO_MIDD	UKMW_12_W	Middle_White	Local	UK	54.2037	-1.36397		UK	Europe	Yang et al. (2008)	0.0140407	-0.0290132
LO_MIDD	UKMW_13_W	Middle_White	Local	UK	54.2037	-1.36397		UK	Europe	Yang et al. (2008)	0.0140103	-0.0297358
LO_MIDD	UKMW_14_W	Middle_White	Local	UK	54.2037	-1.36397		UK	Europe	Yang et al. (2008)	0.0138143	-0.0164647
LO_MIDD	UKMW_15_W	Middle_White	Local	UK	54.2037	-1.36397		UK	Europe	Yang et al. (2008)	0.0140083	-0.0234601
LO_MIDD	UKMW_16_W	Middle_White	Local	UK	54.2037	-1.36397		UK	Europe	Yang et al. (2008)	0.0142353	-0.0351175
LO_MIDD	UKMW_17_W	Middle_White	Local	UK	54.2037	-1.36397		UK	Europe	Yang et al. (2008)	0.013979	-0.0319768
LO_MIDD	UKMW_20_W	Middle_White	Local	UK	54.2037	-1.36397		UK	Europe	Yang et al. (2008)	0.0127681	-0.0292934
LO_MIDD	UKMW_21_W	Middle_White	Local	UK	54.2037	-1.36397		UK	Europe	Yang et al. (2008)	0.0140234	-0.0169044
LO_MIDD	UKMW_22_W	Middle_White	Local	UK	54.2037	-1.36397		UK	Europe	Yang et al. (2008)	0.0136879	-0.0280669
LO_MIDD	UKMW_23_W	Middle_White	Local	UK	54.2037	-1.36397		UK	Europe	Yang et al. (2008)	0.0140713	-0.0195173
LO_MIDD	UKMW_26_W	Middle_White	Local	UK	54.2037	-1.36397		UK	Europe	Yang et al. (2008)	0.011833	-0.0195681
LO_MIDD	UKMW_27_W	Middle_White	Local	UK	54.2037	-1.36397		UK	Europe	Yang et al. (2008)	0.0140972	-0.0282617
LO_MIDD	UKMW_4_W	Middle_White	Local	UK	54.2037	-1.36397		UK	Europe	Yang et al. (2008)	0.0157742	-0.0311396
LO_MIDD	UKMW_5_W	Middle_White	Local	UK	54.2037	-1.36397		UK	Europe	Yang et al. (2008)	0.013802	-0.0251017
LO_MIDD	UKMW_6_W	Middle_White	Local	UK	54.2037	-1.36397		UK	Europe	Yang et al. (2008)	0.0145161	-0.0308294
LO_MIDD	UKMW_7_W	Middle_White	Local	UK	54.2037	-1.36397		UK	Europe	Yang et al. (2008)	0.0121911	-0.0336088
LO_MIDD	UKMW_8_W	Middle_White	Local	UK	54.2037	-1.36397		UK	Europe	Yang et al. (2008)	0.015093	-0.0318565
LO_MIDD	UKMW_9_W	Middle_White	Local	UK	54.2037	-1.36397		UK	Europe	Yang et al. (2008)	0.0139159	-0.0226169
LO_MIRG	UAMI_1_J	Mirgorod_Swine	Local	OtherEuro	49.96	33.62		Ukraine	Europe	Yang et al. (2008)	0.0134097	-0.00958374
LO_MIRG	UAMI_10_J	Mirgorod_Swine	Local	OtherEuro	49.96	33.62		Ukraine	Europe	Yang et al. (2008)	0.0135924	-0.0093567
LO_MIRG	UAMI_11_J	Mirgorod_Swine	Local	OtherEuro	49.96	33.62		Ukraine	Europe	Yang et al. (2008)	0.0143836	-0.00796674
LO_MIRG	UAMI_12_J	Mirgorod_Swine	Local	OtherEuro	49.96	33.62		Ukraine	Europe	Yang et al. (2008)	0.0138884	-0.00383724
LO_MIRG	UAMI_13_J	Mirgorod_Swine	Local	OtherEuro	49.96	33.62		Ukraine	Europe	Yang et al. (2008)	0.0135636	-0.0073988
LO_MIRG	UAMI_2_J	Mirgorod_Swine	Local	OtherEuro	49.96	33.62		Ukraine	Europe	Yang et al. (2008)	0.0143432	-0.0140994
LO_MIRG	UAMI_3_J	Mirgorod_Swine	Local	OtherEuro	49.96	33.62		Ukraine	Europe	Yang et al. (2008)	0.0133543	-0.00508674
LO_MIRG	UAMI_4_J	Mirgorod_Swine	Local	OtherEuro	49.96	33.62		Ukraine	Europe	Yang et al. (2008)	0.0147614	-0.0220073
LO_MIRG	UAMI_5_J	Mirgorod_Swine	Local	OtherEuro	49.96	33.62		Ukraine	Europe	Yang et al. (2008)	0.0124628	-0.014197
LO_MIRG	UAMI_6_J	Mirgorod_Swine	Local	OtherEuro	49.96	33.62		Ukraine	Europe	Yang et al. (2008)	0.0143289	-0.0144498
LO_MIRG	UAMI_7_J	Mirgorod_Swine	Local	OtherEuro	49.96	33.62		Ukraine	Europe	Yang et al. (2008)	0.0131239	-0.00743522
LO_MIRG	UAMI_8_J	Mirgorod_Swine	Local	OtherEuro	49.96	33.62		Ukraine	Europe	Yang et al. (2008)	0.0136898	-0.00309729
LO_MIRG	UAMI_9_J	Mirgorod_Swine	Local	OtherEuro	49.96	33.62		Ukraine	Europe	Yang et al. (2008)	0.0140402	-0.00782586
LO_MORA	ITMR_1_W	MoraRomagnola	Local	Mediterranean	45.665	9.89027		Italy	Europe	Yang et al. (2008)	0.0138206	0.0246248
LO_MORA	ITMR_2_W	MoraRomagnola	Local	Mediterranean	45.665	9.89027		Italy	Europe	Yang et al. (2008)	0.0135111	0.0262253
LO_MORA	ITMR_3_W	MoraRomagnola	Local	Mediterranean	45.665	9.89027		Italy	Europe	Yang et al. (2008)	0.0138343	0.0225846
LO_MORA	ITMR_4_W	MoraRomagnola	Local	Mediterranean	45.665	9.89027		Italy	Europe	Yang et al. (2008)	0.0133903	0.0250671
LO_MORA	ITMR_5_W	MoraRomagnola	Local	Mediterranean	45.665	9.89027		Italy	Europe	Yang et al. (2008)	0.0134229	0.028379
LO_MORA	ITMR_6_W	MoraRomagnola	Local	Mediterranean	45.665	9.89027		Italy	Europe	Yang et al. (2008)	0.0142329	0.0282769
LO_MORA	ITMR_7_W	MoraRomagnola	Local	Mediterranean	45.665	9.89027		Italy	Europe	Yang et al. (2008)	0.0137451	0.0248765
LO_MORA	ITMR_8_W	MoraRomagnola	Local	Mediterranean	45.665	9.89027		Italy	Europe	Yang et al. (2008)	0.0148929	0.028222
LO_MORA	ITMR_9_W	MoraRomagnola	Local	Mediterranean	45.665	9.89027		Italy	Europe	Yang et al. (2008)	0.0140674	0.0234337
LO_MURO	RUMR_1_J	Murom	Local	OtherEuro	56.13	40.41		Russia	Europe	Yang et al. (2008)	0.0130351	-0.0195936
LO_MURO	RUMR_10_J	Murom	Local	OtherEuro	56.13	40.41		Russia	Europe	Yang et al. (2008)	0.0148604	-0.0280743
LO_MURO	RUMR_11_J	Murom	Local	OtherEuro	56.13	40.41		Russia	Europe	Yang et al. (2008)	0.0142922	-0.0310503
LO_MURO	RUMR_12_J	Murom	Local	OtherEuro	56.13	40.41		Russia	Europe	Yang et al. (2008)	0.0142953	-0.0135552
LO_MURO	RUMR_2_J	Murom	Local	OtherEuro	56.13	40.41		Russia	Europe	Yang et al. (2008)	0.0141118	-0.0247575
LO_MURO	RUMR_3_J	Murom	Local	OtherEuro	56.13	40.41		Russia	Europe	Yang et al. (2008)	0.0124404	-0.00996374
LO_MURO	RUMR_4_J	Murom	Local	OtherEuro	56.13	40.41		Russia	Europe	Yang et al. (2008)	0.013002	-0.0220767
LO_MURO	RUMR_5_J	Murom	Local	OtherEuro	56.13	40.41		Russia	Europe	Yang et al. (2008)	0.0141858	-0.0177777
LO_MURO	RUMR_6_J	Murom	Local	OtherEuro	56.13	40.41		Russia	Europe	Yang et al. (2008)	0.0135973	-0.0341206
LO_MURO	RUMR_7_J	Murom	Local	OtherEuro	56.13	40.41		Russia	Europe	Yang et al. (2008)	0.0146539	-0.0281497
LO_MURO	RUMR_8_J	Murom	Local	OtherEuro	56.13	40.41		Russia	Europe	Yang et al. (2008)	0.0137741	-0.0142947
LO_MURO	RUMR_9_J	Murom	Local	OtherEuro	56.13	40.41		Russia	Europe	Yang et al. (2008)	0.0131811	-0.0147477
LO_NERA	ITNS_1_W	NeraSiciliana	Local	Mediterranean	37.336	13.4221		Italy	Europe	Yang et al. (2008)	0.0165341	0.0131677
LO_NERA	ITNS_10_W	NeraSiciliana	Local	Mediterranean	37.336	13.4221		Italy	Europe	Yang et al. (2008)	0.0159924	0.013525
LO_NERA	ITNS_11_W	NeraSiciliana	Local	Mediterranean	37.336	13.4221		Italy	Europe	Yang et al. (2008)	0.0165261	0.00951184
LO_NERA	ITNS_12_W	NeraSiciliana	Local	Mediterranean	37.336	13.4221		Italy	Europe	Yang et al. (2008)	0.0152671	0.0102163
LO_NERA	ITNS_13_W	NeraSiciliana	Local	Mediterranean	37.336	13.4221		Italy	Europe	Yang et al. (2008)	0.0157859	0.00601196
LO_NERA	ITNS_14_W	NeraSiciliana	Local	Mediterranean	37.336	13.4221		Italy	Europe	Yang et al. (2008)	0.0151573	0.00658407
LO_NERA	ITNS_15_W	NeraSiciliana	Local	Mediterranean	37.336	13.4221		Italy	Europe	Yang et al. (2008)	0.0163246	0.00779027
LO_NERA	ITNS_2_W	NeraSiciliana	Local	Mediterranean	37.336	13.4221		Italy	Europe	Yang et al. (2008)	0.0162039	0.0090401
LO_NERA	ITNS_3_W	NeraSiciliana	Local	Mediterranean	37.336	13.4221		Italy	Europe	Yang et al. (2008)	0.0163271	0.00133087
LO_NERA	ITNS_4_W	NeraSiciliana	Local	Mediterranean	37.336	13.4221		Italy	Europe	Yang et al. (2008)	0.0161292	0.012384
LO_NERA	ITNS_5_W	NeraSiciliana	Local	Mediterranean	37.336	13.4221		Italy	Europe	Yang et al. (2008)	0.0167504	0.0100676
LO_NERA	ITNS_6_W	NeraSiciliana	Local	Mediterranean	37.336	13.4221		Italy	Europe	Yang et al. (2008)	0.0163972	0.0138396
LO_NERA	ITNS_7_W	NeraSiciliana	Local	Mediterranean	37.336	13.4221		Italy	Europe	Yang et al. (2008)	0.0161985	0.00898021
LO_NERA	ITNS_8_W	NeraSiciliana	Local	Mediterranean	37.336	13.4221		Italy	Europe	Yang et al. (2008)	0.0150157	0.0159249
LO_NERA	ITNS_9_W	NeraSiciliana	Local	Mediterranean	37.336	13.4221		Italy	Europe	Yang et al. (2008)	0.0171052	-0.00444794
LO_POLT	UAPL_1_J	Poltava_Swine	Local	OtherEuro	49.57	34.58		Ukraine	Europe	Yang et al. (2008)	0.0141615	-0.0155186
LO_POLT	UAPL_10_J	Poltava_Swine	Local	OtherEuro	49.57	34.58		Ukraine	Europe	Yang et al. (2008)	0.0147113	-0.0288441
LO_POLT	UAPL_11_J	Poltava_Swine	Local	OtherEuro	49.57	34.58		Ukraine	Europe	Yang et al. (2008)	0.0131678	-0.0135341
LO_POLT	UAPL_12_J	Poltava_Swine	Local	OtherEuro	49.57	34.58		Ukraine	Europe	Yang et al. (2008)	0.0149731	-0.0227803
LO_POLT	UAPL_13_J	Poltava_Swine	Local	OtherEuro	49.57	34.58		Ukraine	Europe	Yang et al. (2008)	0.0134979	-0.0137618
LO_POLT	UAPL_2_J	Poltava_Swine	Local	OtherEuro	49.57	34.58		Ukraine	Europe	Yang et al. (2008)	0.0150527	-0.0236329
LO_POLT	UAPL_3_J	Poltava_Swine	Local	OtherEuro	49.57	34.58		Ukraine	Europe	Yang et al. (2008)	0.0131712	-0.0199246
LO_POLT	UAPL_4_J	Poltava_Swine	Local	OtherEuro	49.57	34.58		Ukraine	Europe	Yang et al. (2008)	0.0141475	-0.0142232
LO_POLT	UAPL_5_J	Poltava_Swine	Local	OtherEuro	49.57	34.58		Ukraine	Europe	Yang et al. (2008)	0.0149112	-0.0211404
LO_POLT	UAPL_6_J	Poltava_Swine	Local	OtherEuro	49.57	34.58		Ukraine	Europe	Yang et al. (2008)	0.0145838	-0.0188154
LO_POLT	UAPL_7_J	Poltava_Swine	Local	OtherEuro	49.57	34.58		Ukraine	Europe	Yang et al. (2008)	0.0146441	-0.0219281
LO_POLT	UAPL_8_J	Poltava_Swine	Local	OtherEuro	49.57	34.58		Ukraine	Europe	Yang et al. (2008)	0.0130036	-0.00782992
LO_POLT	UAPL_9_J	Poltava_Swine	Local	OtherEuro	49.57	34.58		Ukraine	Europe	Yang et al. (2008)	0.0150861	-0.0255979
LO_PORK	BYPS_1_J	Pork_Swine	Local	OtherEuro	53.54	28.05		Belorussian	Europe	Yang et al. (2008)	0.0141455	-0.0156355
LO_PORK	BYPS_10_J	Pork_Swine	Local	OtherEuro	53.54	28.05		Belorussian	Europe	Yang et al. (2008)	0.0121217	-0.0150897
LO_PORK	BYPS_11_J	Pork_Swine	Local	OtherEuro	53.54	28.05		Belorussian	Europe	Yang et al. (2008)	0.0148245	-0.0203163
LO_PORK	BYPS_12_J	Pork_Swine	Local	OtherEuro	53.54	28.05		Belorussian	Europe	Yang et al. (2008)	0.0135533	-0.0179755
LO_PORK	BYPS_13_J	Pork_Swine	Local	OtherEuro	53.54	28.05		Belorussian	Europe	Yang et al. (2008)	0.0140912	-0.0130167
LO_PORK	BYPS_14_J	Pork_Swine	Local	OtherEuro	53.54	28.05		Belorussian	Europe	Yang et al. (2008)	0.0124511	-0.014263
LO_PORK	BYPS_15_J	Pork_Swine	Local	OtherEuro	53.54	28.05		Belorussian	Europe	Yang et al. (2008)	0.0132873	-0.022341
LO_PORK	BYPS_16_J	Pork_Swine	Local	OtherEuro	53.54	28.05		Belorussian	Europe	Yang et al. (2008)	0.0128322	-0.0144307
LO_PORK	BYPS_2_J	Pork_Swine	Local	OtherEuro	53.54	28.05		Belorussian	Europe	Yang et al. (2008)	0.0154136	-0.0180781
LO_PORK	BYPS_3_J	Pork_Swine	Local	OtherEuro	53.54	28.05		Belorussian	Europe	Yang et al. (2008)	0.0146152	-0.0113757
LO_PORK	BYPS_4_J	Pork_Swine	Local	OtherEuro	53.54	28.05		Belorussian	Europe	Yang et al. (2008)	0.0149037	-0.0287452
LO_PORK	BYPS_5_J	Pork_Swine	Local	OtherEuro	53.54	28.05		Belorussian	Europe	Yang et al. (2008)	0.0141261	-0.0174662
LO_PORK	BYPS_6_J	Pork_Swine	Local	OtherEuro	53.54	28.05		Belorussian	Europe	Yang et al. (2008)	0.0128689	-0.0163406
LO_PORK	BYPS_7_J	Pork_Swine	Local	OtherEuro	53.54	28.05		Belorussian	Europe	Yang et al. (2008)	0.0132604	-0.0212388
LO_PORK	BYPS_8_J	Pork_Swine	Local	OtherEuro	53.54	28.05		Belorussian	Europe	Yang et al. (2008)	0.0130899	-0.0141705
LO_PORK	BYPS_9_J	Pork_Swine	Local	OtherEuro	53.54	28.05		Belorussian	Europe	Yang et al. (2008)	0.0140338	-0.0112965
LO_PORK	UAPS_1_J	Pork_Swine	Local	OtherEuro	46.45	33.88		Ukraine	Europe	Yang et al. (2008)	0.0138365	-0.0170302
LO_PORK	UAPS_10_J	Pork_Swine	Local	OtherEuro	46.45	33.88		Ukraine	Europe	Yang et al. (2008)	0.0142687	-0.018397
LO_PORK	UAPS_11_J	Pork_Swine	Local	OtherEuro	46.45	33.88		Ukraine	Europe	Yang et al. (2008)	0.0125778	-0.0130237
LO_PORK	UAPS_12_J	Pork_Swine	Local	OtherEuro	46.45	33.88		Ukraine	Europe	Yang et al. (2008)	0.0133104	-0.0252942
LO_PORK	UAPS_2_J	Pork_Swine	Local	OtherEuro	46.45	33.88		Ukraine	Europe	Yang et al. (2008)	0.0131447	-0.00944525
LO_PORK	UAPS_3_J	Pork_Swine	Local	OtherEuro	46.45	33.88		Ukraine	Europe	Yang et al. (2008)	0.0146481	-0.0136667
LO_PORK	UAPS_4_J	Pork_Swine	Local	OtherEuro	46.45	33.88		Ukraine	Europe	Yang et al. (2008)	0.0129086	-0.0120381
LO_PORK	UAPS_5_J	Pork_Swine	Local	OtherEuro	46.45	33.88		Ukraine	Europe	Yang et al. (2008)	0.0147536	-0.00775605
LO_PORK	UAPS_6_J	Pork_Swine	Local	OtherEuro	46.45	33.88		Ukraine	Europe	Yang et al. (2008)	0.0122201	-0.0161257
LO_PORK	UAPS_7_J	Pork_Swine	Local	OtherEuro	46.45	33.88		Ukraine	Europe	Yang et al. (2008)	0.01276	-0.0151366
LO_PORK	UAPS_8_J	Pork_Swine	Local	OtherEuro	46.45	33.88		Ukraine	Europe	Yang et al. (2008)	0.0133847	-0.0142114
LO_PORK	UAPS_9_J	Pork_Swine	Local	OtherEuro	46.45	33.88		Ukraine	Europe	Yang et al. (2008)	0.0136325	-0.014778
LO_PULA	PLPS_1_W	Pulawska_Spot	Local	OtherEuro	52.1592	21.0178		Poland	Europe	Yang et al. (2008)	0.0146729	-0.00852833
LO_PULA	PLPS_10_W	Pulawska_Spot	Local	OtherEuro	52.1592	21.0178		Poland	Europe	Yang et al. (2008)	0.0129837	-0.00697613
LO_PULA	PLPS_11_W	Pulawska_Spot	Local	OtherEuro	52.1592	21.0178		Poland	Europe	Yang et al. (2008)	0.0135025	-0.00826334
LO_PULA	PLPS_12_W	Pulawska_Spot	Local	OtherEuro	52.1592	21.0178		Poland	Europe	Yang et al. (2008)	0.0139484	-0.0106094
LO_PULA	PLPS_13_W	Pulawska_Spot	Local	OtherEuro	52.1592	21.0178		Poland	Europe	Yang et al. (2008)	0.0149344	-0.015605
LO_PULA	PLPS_14_W	Pulawska_Spot	Local	OtherEuro	52.1592	21.0178		Poland	Europe	Yang et al. (2008)	0.0128222	-0.0128273
LO_PULA	PLPS_15_W	Pulawska_Spot	Local	OtherEuro	52.1592	21.0178		Poland	Europe	Yang et al. (2008)	0.0145558	-0.0105573
LO_PULA	PLPS_2_W	Pulawska_Spot	Local	OtherEuro	52.1592	21.0178		Poland	Europe	Yang et al. (2008)	0.0154061	-0.0245807
LO_PULA	PLPS_3_W	Pulawska_Spot	Local	OtherEuro	52.1592	21.0178		Poland	Europe	Yang et al. (2008)	0.0141999	-0.0120379
LO_PULA	PLPS_4_W	Pulawska_Spot	Local	OtherEuro	52.1592	21.0178		Poland	Europe	Yang et al. (2008)	0.0149288	-0.0186355
LO_PULA	PLPS_5_W	Pulawska_Spot	Local	OtherEuro	52.1592	21.0178		Poland	Europe	Yang et al. (2008)	0.0149825	-0.0136563
LO_PULA	PLPS_6_W	Pulawska_Spot	Local	OtherEuro	52.1592	21.0178		Poland	Europe	Yang et al. (2008)	0.015405	-0.0179984
LO_PULA	PLPS_7_W	Pulawska_Spot	Local	OtherEuro	52.1592	21.0178		Poland	Europe	Yang et al. (2008)	0.0148689	-0.0108572
LO_PULA	PLPS_8_W	Pulawska_Spot	Local	OtherEuro	52.1592	21.0178		Poland	Europe	Yang et al. (2008)	0.0126305	-0.013217
LO_PULA	PLPS_9_W	Pulawska_Spot	Local	OtherEuro	52.1592	21.0178		Poland	Europe	Yang et al. (2008)	0.0135366	-0.00870089
LO_REDW	UARW_1_J	Red_White_Belted	Local	OtherEuro	46.97	32		Ukraine	Europe	Yang et al. (2008)	0.0133253	0.0171384
LO_REDW	UARW_10_J	Red_White_Belted	Local	OtherEuro	46.97	32		Ukraine	Europe	Yang et al. (2008)	0.0134771	0.0330516
LO_REDW	UARW_11_J	Red_White_Belted	Local	OtherEuro	46.97	32		Ukraine	Europe	Yang et al. (2008)	0.0141164	0.0080363
LO_REDW	UARW_12_J	Red_White_Belted	Local	OtherEuro	46.97	32		Ukraine	Europe	Yang et al. (2008)	0.0131116	0.00528475
LO_REDW	UARW_13_J	Red_White_Belted	Local	OtherEuro	46.97	32		Ukraine	Europe	Yang et al. (2008)	0.0120183	0.00509497
LO_REDW	UARW_14_J	Red_White_Belted	Local	OtherEuro	46.97	32		Ukraine	Europe	Yang et al. (2008)	0.0139038	0.0269305
LO_REDW	UARW_15_J	Red_White_Belted	Local	OtherEuro	46.97	32		Ukraine	Europe	Yang et al. (2008)	0.0135224	0.0129889
[truncated: 262 more rows]

## Sheet: Table S2
Supplementary Table S2. Contributions to diversity computed using gene diversity and allelic richness per subpopulation. For each parameter, within-subpopulation contributions (HS and AS), between-subpopulations contributions (DG and DA), and total contributions (HT and AT) are given. Furthermore, the following information is given per subpopulation: number of genotypes (N), the country of sampli…
								Contributions to Gene Diversity and Allelic Richness						Geographical information				Estimates of Ne
Breed	N	Country	Continent	Class	Class2	Gene diversity	Allelic richness	HS	DG	HT	AS	DA	AT	Latitude	Longitude	PC1	PC2	Ne(M)	[95% CI]	Ne(LD)	[95% CI]
Angler_Sattleschwein	10	Germany	Europe	Local	Other European	0.3139	1.8653	0.047	-0.0224	0.0246	0.2555	-0.0419	0.2135	51.2	51.2	0.013828	-0.010025	2.8	[2.7;2.9]	6.3	[3;12.1]
Bamaxiang	16	China	Asia	Local	China	0.1389	1.4307	-0.2435	0.1887	-0.0548	-0.2966	0.0416	-0.255	24.15	24.15	-0.0341137	-0.00226222	5.4	[5.2;5.7]	22.2	[11.1;80.1]
Bamei	16	China	Asia	Local	China	0.1534	1.4775	-0.2171	0.132	-0.0851	-0.2384	0.0093	-0.2292	35.7484	35.7484	-0.0309631	-0.000712727	3.1	[3;3.2]	3.4	[2.3;8.4]
Bisara	34	Portugal	Europe	Local	Mediterranean	0.3375	1.9624	0.2535	-0.1983	0.0552	0.3076	-0.0507	0.2569	39.7	39.7	0.0137023	-0.0042766	4.9	[4.7;5.1]	8.1	[5.6;11.1]
Breitov	18	Russia	Europe	Local	Other European	0.3588	1.9397	0.177	-0.1019	0.0751	0.3332	-0.0683	0.2649	57.63	57.63	0.0137347	-0.0233663	6.8	[6.4;7.1]	54.8	[31.8;153.6]
British_Lop/British_Saddleback	30	UK	Europe	Local	UK	0.3345	1.9351	0.2129	-0.1744	0.0385	0.2836	-0.0599	0.2237	50.6882	50.6882	0.01305	-0.00263951	4.1	[3.9;4.2]	8.2	[5.9;11.2]
Bunte_Bentheimer	12	Germany	Europe	Local	Other European	0.3	1.8447	0.0374	-0.0092	0.0282	0.2151	-0.0221	0.193	52.3857	52.3857	0.0141168	-0.0132883	2.3	[2.2;2.4]	16.4	[8.7;44.4]
Calabrese/Calabria	32	Italy	Europe	Local	Mediterranean	0.3019	1.9308	0.1076	-0.0431	0.0645	0.2177	-0.0236	0.1941	40.746	40.746	0.0156201	-0.0061134	1.6	[1.6;1.7]	2.3	[1.8;3]
Casertana	25	Italy	Europe	Local	Mediterranean	0.2837	1.7978	0.0318	-0.019	0.0128	0.1396	0.0016	0.1412	42.6504	42.6504	0.0147266	0.00230105	1.9	[1.8;1.9]	1.6	[1.3;2]
Chato_Murciano	20	Spain	Europe	Local	Mediterranean	0.2861	1.8659	0.031	0.0107	0.0417	0.177	-0.0072	0.1698	37.9761	37.9761	0.0144741	-0.00346565	1.9	[1.8;2]	14.9	[8.8;28.8]
ChiangDao_ChiangMai	7	Thailand	Asia	Local	Other Asian	0.1934	1.5653	-0.0629	0.0303	-0.0326	-0.0753	-0.06	-0.1352	19.3811	19.3811	-0.027477	0.00808684	2.3	[2.3;2.4]	1.6	[0.8;8.2]
Cinta_Senese	49	Italy	Europe	Local	Mediterranean	0.2296	1.8523	-0.2435	0.1778	-0.0658	0.032	0.0572	0.0892	43.7541	43.7541	0.0161359	0.0154528	0.9	[0.9;0.9]	13.7	[9.6;19.4]
Col_Zungo	10	Colombia	America	Creole	Creole	0.2784	1.7951	0.0067	0.0075	0.0142	0.1616	-0.0145	0.1471	5.49	5.49	0.0120244	0.0100284	4.2	[4;4.4]	8.2	[3;23.2]
Colombia	11	Colombia	America	Creole	Creole	0.3391	1.9354	0.0832	-0.0601	0.0231	0.3337	-0.0711	0.2626	5.49	5.49	0.0112778	0.00984161	2.7	[2.5;2.8]	181.2	[91.4;3414.2]
Congjiangxiang	16	China	Asia	Local	China	0.1131	1.3334	-0.2904	0.2226	-0.0679	-0.3911	0.0925	-0.2986	25.35	25.35	-0.0346827	-0.0022769	3.6	[3.4;3.7]	6.3	[2.6;15]
Cosmopolitan	616			Cosmopolitan	Cosmopolitan	0.3901	1.9997	11.7528	-7.297	4.4558	0.3926	-0.0761	0.3164	0	0	0.0137845	-0.00343351
Creole/CubaEastPig	17	Cuba	America	Creole	Creole	0.344	1.9503	0.1384	-0.0999	0.0385	0.3282	-0.0672	0.261	21.8159	21.8159	0.0119497	0.0175772	4.8	[4.6;5]	3.1	[1.7;13.3]
Creole	12	CostaRica	America	Creole	Creole	0.3307	1.9108	0.0793	-0.0581	0.0212	0.2963	-0.0604	0.2359	10.5	10.5	0.0120113	0.0147605	5.5	[5.2;5.7]	29.9	[18.6;61.9]
Creole_Argentinian_MS	9	Argentina	America	Creole	Creole	0.3366	1.9232	0.0654	-0.0495	0.0159	0.3383	-0.0708	0.2675	-26.94	-26.94	0.0119461	0.0125118	10.4	[9.3;11.7]	373.3	[173.6;∞]
Creole_Guatemala	14	Guatemala	America	Creole	Creole	0.3067	1.8815	0.0544	-0.0452	0.0091	0.2392	-0.0413	0.1979	-15.08	-15.08	0.0125821	0.0140753	3.7	[3.6;3.8]	3.2	[1.9;10.3]
Creole_Peru	16	Peru	America	Creole	Creole	0.2925	1.8926	0.0363	-0.0494	-0.0131	0.2188	-0.037	0.1818	-16.0268	-16.0268	0.0143585	0.0160442	2.2	[2.1;2.4]	5.2	[2.4;12.4]
Cuino	6	Mexico	America	Creole	Creole	0.2594	1.666	-0.009	0.0292	0.0202	0.0674	0.0297	0.0971	21.75	21.75	0.0119312	0.0163062	5.6	[5.4;5.8]	5	[2.1;23.5]
Czech_Prestice	15	CzechRepublic	Europe	Local	Other European	0.3423	1.9299	0.1191	-0.0819	0.0372	0.3158	-0.0642	0.2516	49.5736	49.5736	0.0132537	-0.00826938	7.3	[6.8;7.7]	93.1	[48.7;583.8]
Diannanxiaoer	13	China	Asia	Local	China	0.1387	1.4458	-0.1978	0.1418	-0.056	-0.2804	0.0336	-0.2468	21.29	21.29	-0.0323287	-0.00268332	2.5	[2.4;2.7]	5.2	[2.2;15.7]
DiqingZang	19	China	Asia	Local	China	0.1471	1.4764	-0.2716	0.1809	-0.0907	-0.2675	0.0181	-0.2494	27.83	27.83	-0.0341114	-0.00132364	2.1	[2;2.2]	23.4	[11.4;91.2]
Dongshan	15	China	Asia	Local	China	0.114	1.3431	-0.2707	0.2148	-0.056	-0.384	0.0894	-0.2946	25.94	25.94	-0.0350631	-0.00205405	2.2	[2.1;2.3]	8.8	[3.1;24.3]
Erhualian	20	China	Asia	Local	China	0.1245	1.4277	-0.3375	0.2404	-0.0971	-0.3303	0.0564	-0.2739	31.72	31.72	-0.0345567	-0.00105464	1.9	[1.8;2]	16.5	[12.1;23.8]
FeralPig	6	Argentina	America	Creole	Feral	0.2879	1.8007	0.0104	-0.0035	0.0069	0.2344	-0.0351	0.1993	-28.28	-28.28	0.0137752	0.0176392	1.9	[1.9;2]	15.6	[6.4;284.1]
FeralPig	20	USA	America	Creole	Feral	0.3297	1.9478	0.1302	-0.127	0.0032	0.3041	-0.0628	0.2413	39.8	39.8	0.0131581	0.0144803	6.5	[6;6.9]	44	[23.4;164.7]
Gallego	6	Spain	Europe	Local	Mediterranean	0.2857	1.775	0.0089	0.0083	0.0172	0.2023	-0.0092	0.1931	43.43	43.43	0.013395	-0.0108758	4.6	[4.4;4.8]	11.2	[4.2;62.4]
GansuZang	20	China	Asia	Local	China	0.1364	1.4599	-0.3104	0.2059	-0.1045	-0.2913	0.034	-0.2573	34.9973	34.9973	-0.0336404	-0.00149086	2.6	[2.5;2.8]	18.3	[13.2;26.9]
Ganxiliangtouwu	13	China	Asia	Local	China	0.1	1.2926	-0.2551	0.1946	-0.0605	-0.4286	0.1128	-0.3159	28.1991	28.1991	-0.0349958	-0.00116195	2.5	[2.4;2.6]	4.7	[2.8;7.8]
Gloucester_Old_Spot	20	UK	Europe	Local	UK	0.2205	1.6485	-0.1188	0.1256	0.0067	-0.0535	0.08	0.0265	51.8254	51.8254	0.0132443	0.00668373	6.4	[6;6.7]	21.6	[16.3;30.2]
Gochu Asturcelta	41	Spain	Europe	Local	Mediterranean	0.2655	1.7674	-0.0335	0.1592	0.1258	0.0732	0.0524	0.1256	43.3	43.3	0.0145238	-0.0173311	2.2	[2.1;2.2]	9.5	[5;15.5]
GongbujiangdaZang	20	China	Asia	Local	China	0.1483	1.4702	-0.2833	0.1881	-0.0952	-0.2585	0.02	-0.2385	30.0252	30.0252	-0.0323782	-0.00157969	4.4	[4.2;4.5]	7.9	[6.2;10]
Guangdongdahuabai	16	China	Asia	Local	China	0.1267	1.379	-0.2656	0.2121	-0.0536	-0.3464	0.0736	-0.2728	22.5452	22.5452	-0.033226	-0.00119157	3	[2.9;3.2]	13.7	[8.3;25.1]
Guanling	18	China	Asia	Local	China	0.1815	1.5666	-0.1868	0.0994	-0.0874	-0.1485	-0.0311	-0.1796	25.88	25.88	-0.0292671	-0.00150067	2.8	[2.7;3]	8.5	[4.4;15.8]
Guinea_hog	35	USA	America	Local	Other American	0.2393	1.68	-0.1337	0.1404	0.0067	-0.0062	0.058	0.0518	30.0214	30.0214	0.0132261	0.0160247	2.7	[2.6;2.7]	2.4	[2;2.9]
Hetaodaer	16	China	Asia	Local	China	0.1691	1.5114	-0.1885	0.1037	-0.0848	-0.1948	-0.0121	-0.2069	40.75	40.75	-0.0300815	0.000553717	2.9	[2.8;3]	4.5	[2.4;9.8]
Iberian/Alentejano	37	Spain	Europe	Local	Mediterranean	0.2265	1.8271	-0.1958	0.0682	-0.1276	0.001	0.0493	0.0503	38.0365	38.0365	0.0165813	0.0238252	1.6	[1.6;1.7]	23.1	[13.4;45.8]
JhomThong_ChiangMai	6	Thailand	Asia	Local	Other Asian	0.1617	1.4785	-0.0754	0.049	-0.0264	-0.1672	-0.0243	-0.1914	18.4169	18.4169	-0.0319977	-0.000145044	3.2	[3;3.3]	41.4	[14;∞]
Jiangquhai	11	China	Asia	Local	China	0.1298	1.3982	-0.1784	0.122	-0.0564	-0.3131	0.0481	-0.2649	32.46	32.46	-0.0328012	-0.00197881	4.5	[4.3;4.7]	6.7	[3.2;11.9]
Jinhua	20	China	Asia	Local	China	0.0972	1.3003	-0.3999	0.3045	-0.0954	-0.4382	0.1218	-0.3165	29.09	29.09	-0.0351897	-0.00133884	3.1	[2.9;3.2]	23.9	[15.3;44.3]
Kele	10	China	Asia	Local	China	0.2077	1.5994	-0.0737	0.0246	-0.0491	-0.0648	-0.0634	-0.1282	27.1355	27.1355	-0.0263575	0.00684621	3.5	[3.3;3.6]	11.3	[3.8;59.5]
KoreanLocal	29	Korea	Asia	Local	Other Asian	0.1895	1.5711	-0.2757	0.1707	-0.105	-0.1428	0.0162	-0.1266	36.0972	36.0972	-0.0121533	0.0136556	1.4	[1.3;1.4]	1.2	[1.1;1.3]
Laiwuhei	18	China	Asia	Local	China	0.1467	1.4756	-0.2581	0.1637	-0.0944	-0.2559	0.0219	-0.2341	36.22	36.22	-0.0305396	0.000722609	3.3	[3.2;3.5]	13.6	[8.6;23.6]
Lantang	20	China	Asia	Local	China	0.1201	1.3778	-0.3477	0.2793	-0.0684	-0.3597	0.0812	-0.2784	23.74	23.74	-0.0342539	-0.00242027	2	[2;2.1]	5.2	[2.9;8.7]
Large_Black	20	UK	Europe	Local	UK	0.2657	1.7825	-0.0156	0.0211	0.0055	0.1003	0.0117	0.1119	50.7534	50.7534	0.0122717	0.00215114	3.9	[3.7;4.1]	33.3	[22.4;57.9]
Leanhua	17	China	Asia	Local	China	0.1731	1.5594	-0.1925	0.1136	-0.0789	-0.1717	-0.0161	-0.1878	27.43	27.43	-0.0266931	-0.0019182	1.1	[1.1;1.2]	9	[5.8;14.1]
Leicoma	11	UK	Europe	Local	UK	0.2965	1.8224	0.0299	0.0023	0.0322	0.1972	-0.0168	0.1804	51.3	51.3	0.014367	0.0131529	4.9	[4.6;5.1]	24.9	[16.2;46.8]
Leping_Spotted	20	China	Asia	Local	China	0.1448	1.512	-0.2914	0.1971	-0.0943	-0.2524	0.0172	-0.2352	28.98	28.98	-0.0333879	-0.00158471	2.5	[2.4;2.6]	12.4	[8.5;18.9]
Lichahei	14	China	Asia	Local	China	0.2361	1.6319	-0.0581	-0.0143	-0.0724	-0.0251	-0.0764	-0.1015	36.248	36.248	-0.0175934	0.0145142	4.7	[4.4;4.9]	35.5	[19.3;119.3]
Linderoth	15	Sweden	Europe	Local	Other European	0.2781	1.8232	0.0094	0.0322	0.0415	0.1533	0.0041	0.1573	55.932	55.932	0.0133467	-0.0134673	1.7	[1.6;1.7]	9.6	[4.7;20.4]
LitangZang	16	China	Asia	Local	China	0.1338	1.3963	-0.2528	0.1741	-0.0787	-0.3209	0.0452	-0.2757	30	30	-0.0347539	-0.00113771	4.9	[4.6;5.1]	15.6	[8.4;38.1]
Livni	16	Russia	Europe	Local	Other European	0.3552	1.944	0.1507	-0.0993	0.0514	0.3392	-0.0703	0.2689	52.97	52.97	0.0132405	-0.0158607	6.5	[6.1;6.9]	28.6	[12.7;317.4]
Luchuan	18	China	Asia	Local	China	0.1112	1.3429	-0.331	0.2695	-0.0616	-0.3922	0.0982	-0.294	22.33	22.33	-0.0349103	-0.0026155	5.2	[4.8;5.6]	21.4	[11.5;58.2]
Manchado_de_Jabugo	7	Spain	Europe	Local	Mediterranean	0.2254	1.6554	-0.0374	0.0177	-0.0197	0.0322	0.028	0.0603	37.9171	37.9171	0.0157498	0.0237312	3	[2.9;3.1]	2.9	[2.1;6]
Mangalitsa	20	Hungary	Europe	Local	Other European	0.1954	1.6166	-0.1761	0.1218	-0.0543	-0.1055	0.095	-0.0104	47.02	47.02	0.015698	0.0201163	1.5	[1.4;1.5]	1.8	[1.4;2.5]
Meishan	20	China	Asia	Local	China	0.1195	1.3646	-0.349	0.2505	-0.0985	-0.3671	0.0787	-0.2884	31.46	31.46	-0.0335233	-0.000701696	2.1	[2;2.2]	3.2	[2.3;6.9]
Middle_White	20	UK	Europe	Local	UK	0.2865	1.8501	0.0319	0.0605	0.0924	0.1642	0.0051	0.1694	54.2037	54.2037	0.0138337	-0.026328	1.4	[1.3;1.4]	18.9	[12.5;31.9]
MilinZang	16	China	Asia	Local	China	0.1754	1.5777	-0.1769	0.0983	-0.0787	-0.1524	-0.0308	-0.1833	29.22	29.22	-0.0312341	-0.000111713	3.3	[3.1;3.5]	42.6	[20.7;322]
Mingguangxiaoer	16	China	Asia	Local	China	0.174	1.5597	-0.1795	0.1002	-0.0793	-0.1642	-0.0276	-0.1918	25.02	25.02	-0.0311824	-7.46438e-05	1.9	[1.9;2]	8.9	[4.8;16.6]
Minzhu	20	China	Asia	Local	China	0.167	1.4838	-0.2406	0.1299	-0.1108	-0.2205	0.0065	-0.214	46.28	46.28	-0.0270993	0.00398444	3.8	[3.6;3.9]	4.6	[3;6.6]
Mirgorod_Swine	13	Ukraine	Europe	Local	Other European	0.3203	1.8853	0.0706	-0.0441	0.0266	0.2609	-0.0486	0.2123	49.96	49.96	0.0137648	-0.0097186	5.3	[5;5.6]	56.7	[27.5;768.3]
Monteiro	10	Brazil	America	Creole	Creole	0.3102	1.8767	0.0427	-0.0036	0.0391	0.2585	-0.0413	0.2172	-16.27	-16.27	0.0104922	0.0041822	2	[1.9;2.1]	8.7	[2.6;63.6]
MoraRomagnola	17	Italy	Europe	Local	Mediterranean	0.1245	1.3694	-0.2868	0.2649	-0.022	-0.3479	0.2415	-0.1064	45.0697	45.0697	0.0138683	0.0258791	2.6	[2.5;2.7]	1.5	[1.3;1.8]
Moura	9	Brazil	America	Creole	Creole	0.2983	1.8277	0.0263	0.0047	0.031	0.2201	-0.0223	0.1978	-27.2331	-27.2331	0.012417	0.0199246	3.6	[3.5;3.8]	16.3	[9.8;33.8]
Mulefoot	20	USA	America	Local	Other American	0.2242	1.624	-0.1104	0.1187	0.0083	-0.0507	0.0786	0.0278	29.8196	29.8196	0.0122084	0.0155224	3.7	[3.5;3.8]	8.7	[5.9;12.6]
Murom	12	Russia	Europe	Local	Other European	0.3463	1.9301	0.1006	-0.056	0.0445	0.331	-0.0669	0.2641	56.13	56.13	0.0137858	-0.0215135	8.9	[8.3;9.5]	39.5	[20.9;170]
Neijiang	16	China	Asia	Local	China	0.1305	1.46	-0.2587	0.1786	-0.0801	-0.2971	0.0393	-0.2579	29.81	29.81	-0.0336403	-1.56209e-05	1.8	[1.7;1.9]	17.2	[7.3;93]
NeraSiciliana	29	Italy	Europe	Local	Mediterranean	0.2792	1.8993	0.022	-0.0622	-0.0401	0.168	-0.0154	0.1526	37.5793	37.5793	0.0159946	0.00897808	2.3	[2.2;2.4]	3	[2;6.8]
Om_Koi_ChiangMai	6	Thailand	Asia	Local	Other Asian	0.1377	1.4205	-0.0917	0.0637	-0.028	-0.2393	0.0143	-0.225	17.9449	17.9449	-0.0314417	0.0011716	1.3	[1.2;1.3]	1.5	[0.7;11.7]
Ossabaw	13	USA	America	Local	Other American	0.2714	1.8153	-0.0018	0.0275	0.0258	0.1423	0.0026	0.1449	31.7445	31.7445	0.0129144	0.00879424	1.1	[1;1.1]	1.3	[0.8;2.1]
Pelon_hairless	10	Mexico	America	Creole	Creole	0.3338	1.9016	0.0696	-0.0431	0.0265	0.307	-0.0625	0.2445	19.4304	19.4304	0.0113871	0.0175196	4	[3.8;4.2]	7.6	[2.7;26.8]
Piau	9	Brazil	America	Local	Creole	0.2693	1.7746	-0.0034	0.0351	0.0317	0.1471	0.0023	0.1494	-12.57	-12.57	0.0109702	0.00387045	1.3	[1.3;1.3]	2.1	[1.2;7.9]
Poland_China/Spot	15	USA	America	Local	Other American	0.2922	1.8745	0.0335	-0.0203	0.0131	0.2096	-0.0298	0.1799	32.8099	32.8099	0.0130551	0.00552687	3.9	[3.7;4.1]	31.5	[14.7;257.3]
Poltava_Swine	13	Ukraine	Europe	Local	Other European	0.3372	1.911	0.0956	-0.0523	0.0433	0.3017	-0.059	0.2427	49.57	49.57	0.0142394	-0.0190409	9.1	[8.5;9.6]	75.3	[41.9;283.9]
Pork_Swine	28	Belorussian	Europe	Local	Other European	0.3636	1.9629	0.2922	-0.2014	0.0908	0.3484	-0.073	0.2754	50.5014	50.5014	0.0136094	-0.0160244	3.9	[3.6;4.1]	45.3	[26.3;113.7]
Pulawska_Spot	15	Poland	Europe	Local	Other European	0.31	1.8655	0.0639	-0.0218	0.0421	0.2248	-0.0282	0.1966	52.1592	52.1592	0.0142252	-0.01287	3.5	[3.4;3.6]	6.4	[3.1;11.2]
Red_White_Belted	19	Ukraine	Europe	Local	Other European	0.344	1.9439	0.1549	-0.0869	0.068	0.3179	-0.057	0.261	46.97	46.97	0.0136159	0.0130944	2.6	[2.5;2.7]	39.3	[22;115.6]
Rongchang	20	China	Asia	Local	China	0.143	1.5225	-0.2954	0.1983	-0.0971	-0.2559	0.0184	-0.2375	29.62	29.62	-0.0334941	-0.0016049	2.6	[2.5;2.7]	18.5	[11.7;33.2]
SardinianFeralPigs	8	Italy	Europe	Local	Mediterranean	0.3429	1.9281	0.0639	-0.0481	0.0158	0.3557	-0.0711	0.2845	39.56	39.56	0.0147835	-0.00415967	9.8	[9.1;10.6]	117.4	[75.2;258.5]
SemiFeral_Argentinian_FO	10	Argentina	America	Creole	Feral	0.3046	1.885	0.0363	-0.0385	-0.0022	0.2671	-0.0495	0.2177	-26.19	-26.19	0.0134789	0.0166713	5.9	[5.6;6.3]	65.7	[26.6;∞]
Shaziling	11	China	Asia	Local	China	0.1275	1.3604	-0.1813	0.1324	-0.0489	-0.341	0.0614	-0.2795	27.87	27.87	-0.0348189	-0.00227098	3.3	[3.2;3.4]	2.4	[1.7;4.2]
Spotted_Steppe	7	Ukraine	Europe	Local	Other European	0.2982	1.8229	0.0203	-0.0034	0.0169	0.2386	-0.0359	0.2027	46.45	46.45	0.0143586	-0.0131768	2.6	[2.5;2.8]	57.2	[32.4;199.3]
Sutai	15	China	Asia	Local	China	0.2092	1.5919	-0.1081	0.0356	-0.0725	-0.0919	-0.0488	-0.1406	31.22	31.22	-0.0199685	0.0184084	1.8	[1.7;1.9]	45.8	[27.6;111]
Tamworth	20	UK	Europe	Local	UK	0.1959	1.6099	-0.175	0.1536	-0.0213	-0.1104	0.1089	-0.0015	52.6339	52.6339	0.0149335	0.0115697	5.5	[5.2;5.8]	27.4	[16.7;56.8]
Tibetan	50	China	Asia	Local	China	0.1624	1.556	-0.6354	0.3975	-0.2379	-0.2172	-0.0045	-0.2217	34.5522	34.5522	-0.0329267	-0.0015347	3.4	[3.3;3.6]	5.8	[4;7.4]
Tongcheng	16	China	Asia	Local	China	0.1437	1.4843	-0.2347	0.1612	-0.0734	-0.2692	0.0207	-0.2484	29.23	29.23	-0.0343143	-0.00156705	1.6	[1.5;1.7]	48.6	[28.4;132.1]
UrzhumÂ	9	Russia	Europe	Local	Other European	0.283	1.7995	0.0107	0.0314	0.042	0.1786	-0.0065	0.1721	58.59	58.59	0.0139576	-0.0318051	6.6	[6.3;7]	36.1	[12.5;∞]
Wannan_Spotted	18	China	Asia	Local	China	0.1288	1.4297	-0.2947	0.2074	-0.0873	-0.3175	0.0509	-0.2666	29.92	29.92	-0.0332488	-0.000809468	1.5	[1.5;1.6]	12.5	[4.3;56.2]
Welsh	20	UK	Europe	Local	UK	0.3135	1.8786	0.0934	-0.0243	0.0691	0.2331	-0.0332	0.1999	52.3251	52.3251	0.0138596	-0.0167191	3.9	[3.7;4.1]	7.6	[4.5;11.9]
White_SteppeÂ	18	Ukraine	Europe	Local	Other European	0.3172	1.9022	0.0917	-0.0319	0.0598	0.2539	-0.0433	0.2107	46.45	46.45	0.0141283	-0.0270219	4.2	[4;4.4]	32.3	[20.1;67.1]
Wuzhishan	16	China	Asia	Local	China	0.1584	1.4967	-0.2079	0.1526	-0.0553	-0.228	0.0054	-0.2226	18.78	18.78	-0.0336316	-0.00186664	5.1	[4.8;5.4]	32.1	[19;76.5]
Xiang	13	China	Asia	Local	China	0.1183	1.3605	-0.228	0.1725	-0.0554	-0.3628	0.0741	-0.2887	25.9309	25.9309	-0.0347057	-0.00257587	1.3	[1.3;1.4]	2.6	[1.8;6]
YucatanMinipig	10	USA	America	Creole	Creole	0.2025	1.5877	-0.0796	0.0609	-0.0187	-0.0804	0.092	0.0115	40.27	40.27	0.0139071	0.0176494	1.9	[1.8;2]	14.4	[9.7;24.1]
Zang	19	China	Asia	Local	China	0.193	1.6102	-0.1724	0.0768	-0.0956	-0.1046	-0.0521	-0.1568	34.8	34.8	-0.0296757	0.000637945	3.5	[3.3;3.6]	14.3	[7.3;35.3]

## Sheet: Figure S1
Supplementary Figure S1. Plot showing cross-validation errors (CV) for each K tested (from K = 2 to K =20) using the program Admixture v1.23, with the lower error for K = 19 (0.49998). It is worth mentioning that, regarding K = 11, the increase of cross-validation error between K = 11 and K = 12 (0.00112) was negligible in practical terms.

## Sheet: Table S3
Supplementary Table S3. Contributions to diversity computed using gene diversity and allelic richness per American and European subpopulations. For each parameter, within-subpopulation contributions (HS and AS), between-subpopulations contributions (DG and DA), and total contributions (HT and AT) are given. Furthermore, the following information is given per subpopulation: number of genotypes (N)…
Breed	N	Country	Continent	Class	Class2	Gene diversity	Allelic richness	Contributions to Gene Diversity and Allelic Richness
								HS	DG	HT	AS	DA	AT
Cosmopolitan	616	NA	NA	Cosmopolitan	Cosmopolitan	0.3901	1.9997	11.0358	-7.863	3.1729	0.3313	-0.1335	0.1978
Middle_White	20	UK	Europe	Local	UK	0.2865	1.8501	-0.1391	0.2214	0.0822	-0.0367	0.0324	-0.0043
Breitov	18	Russia	Europe	Local	Other European	0.3588	1.9397	0.096	-0.0349	0.0611	0.2355	-0.1186	0.1169
Monteiro	10	Brazil	America	Creole	Creole	0.3102	1.8767	-0.0291	0.083	0.0539	0.1157	-0.0409	0.0748
Pork_Swine	28	Belorussian	Europe	Local	Other European	0.3636	1.9629	0.1736	-0.1202	0.0534	0.2602	-0.1284	0.1318
Red_White_Belted	19	Ukraine	Europe	Local	Other European	0.344	1.9439	0.0538	-0.0064	0.0473	0.211	-0.1003	0.1107
GochuAsturcelta	41	Spain	Europe	Local	Mediterranean	0.2655	1.7674	-0.4378	0.4791	0.0413	-0.1833	0.1415	-0.0419
Welsh	20	UK	Europe	Local	UK	0.3135	1.8786	-0.0473	0.0885	0.0411	0.0743	-0.0424	0.0319
Piau	9	Brazil	America	Local	Creole	0.2693	1.7746	-0.0884	0.1276	0.0392	-0.0641	0.0472	-0.0169
Urzhum	9	Russia	Europe	Local	Other European	0.283	1.7995	-0.0675	0.1039	0.0364	-0.0134	0.0194	0.006
Livni	16	Russia	Europe	Local	Other European	0.3552	1.944	0.0756	-0.0403	0.0353	0.2453	-0.1214	0.1239
White_SteppeÂ	18	Ukraine	Europe	Local	Other European	0.3172	1.9022	-0.0311	0.063	0.0319	0.1082	-0.0628	0.0454
Murom	12	Russia	Europe	Local	Other European	0.3463	1.9301	0.0383	-0.007	0.0313	0.2321	-0.1168	0.1153
Moura	9	Brazil	America	Creole	Creole	0.2983	1.8277	-0.0442	0.0731	0.0289	0.0534	-0.0233	0.0301
Creole	17	Cuba	America	Creole	Creole	0.3307	1.9503	0.048	-0.0199	0.0281	0.2277	-0.1094	0.1184
Pelon_hairless	10	Mexico	America	Creole	Creole	0.3338	1.9016	0.0108	0.017	0.0279	0.1936	-0.0935	0.1001
Poltava_Swine	13	Ukraine	Europe	Local	Other European	0.3372	1.911	0.0216	-0.0004	0.0213	0.1849	-0.1007	0.0842
Linderoth	15	Sweden	Europe	Local	Other European	0.2781	1.8232	-0.1255	0.1466	0.0211	-0.0539	0.0419	-0.012
Colombia	11	Colombia	America	Creole	Creole	0.3391	1.9354	0.0218	-0.0012	0.0206	0.2366	-0.1128	0.1238
Cuino	6	Mexico	America	Creole	Creole	0.2594	1.666	-0.0688	0.0894	0.0206	-0.1929	0.1172	-0.0757
Czech_Prestice	15	CzechRepublic	Europe	Local	Other European	0.3423	1.9299	0.038	-0.0227	0.0153	0.2076	-0.1093	0.0984
Pulawska_Spot	15	Poland	Europe	Local	Other European	0.31	1.8655	-0.0443	0.0558	0.0115	0.0608	-0.0392	0.0216
Leicoma	11	UK	Europe	Local	UK	0.2965	1.8224	-0.0575	0.0678	0.0102	0.0166	-0.0102	0.0064
Creole	12	CostaRica	America	Creole	Creole	0.3307	1.9108	0.0067	0.0029	0.0096	0.1763	-0.0904	0.0858
Gallego	6	Spain	Europe	Local	Mediterranean	0.2857	1.775	-0.0422	0.0508	0.0086	0.0252	0.0195	0.0447
Creole_Argentinian_MS	9	Argentina	America	Creole	Creole	0.3366	1.9232	0.014	-0.0059	0.0081	0.2441	-0.1163	0.1278
Ossabaw	13	USA	America	Local	Other American	0.2714	1.8153	-0.1233	0.1298	0.0064	-0.0717	0.044	-0.0277
Angler_Sattleschwein	10	Germany	Europe	Local	Other European	0.3139	1.8653	-0.0228	0.0286	0.0058	0.1106	-0.0689	0.0417
Col_Zungo	10	Colombia	America	Creole	Creole	0.2784	1.7951	-0.0827	0.0857	0.0029	-0.0406	0.0139	-0.0267
Bunte_Bentheimer	12	Germany	Europe	Local	Other European	0.3	1.8447	-0.0557	0.0575	0.0018	0.0455	-0.0312	0.0143
Spotted_Steppe	7	Ukraine	Europe	Local	Other European	0.2982	1.8229	-0.0345	0.0357	0.0011	0.0834	-0.0602	0.0233
Mirgorod_Swine	13	Ukraine	Europe	Local	Other European	0.3203	1.8853	-0.0155	0.0144	-0.0011	0.1192	-0.0812	0.0381
SardinianFeralPigs	8	Italy	Europe	Local	Mediterranean	0.3429	1.9281	0.021	-0.0285	-0.0075	0.272	-0.1317	0.1403
FeralPig	6	Argentina	America	Creole	Feral	0.2879	1.8007	-0.04	0.0316	-0.0084	0.0765	-0.0554	0.0211
Chato_Murciano	20	Spain	Europe	Local	Mediterranean	0.2861	1.8659	-0.1403	0.1297	-0.0106	-0.0158	0.0049	-0.0109
Creole_Guatemala	14	Guatemala	America	Creole	Creole	0.3067	1.8815	-0.0491	0.0298	-0.0193	0.0845	-0.0586	0.0259
Poland_China/Spot	15	USA	America	Local	Other American	0.2922	1.8745	-0.0896	0.068	-0.0215	0.0369	-0.0319	0.0049
British_Lop/British_Saddleback	30	UK	Europe	Local	UK	0.3345	1.9351	0.0364	-0.0615	-0.0252	0.1559	-0.0923	0.0635
Mulefoot	20	USA	America	Local	Other American	0.2242	1.624	-0.3509	0.3219	-0.029	-0.3831	0.2208	-0.1623
Bisara	34	Portugal	Europe	Local	Mediterranean	0.3375	1.9624	0.0588	-0.0905	-0.0317	0.1946	-0.0713	0.1234
SemiFeral_Argentinian_FO	10	Argentina	America	Creole	Feral	0.3046	1.885	-0.0386	0.0042	-0.0344	0.1293	-0.0809	0.0483
Large_Black	20	UK	Europe	Local	UK	0.2657	1.7825	-0.2097	0.1752	-0.0345	-0.1396	0.0579	-0.0817
Calabrese/Calabria	32	Italy	Europe	Local	Mediterranean	0.3019	1.9308	-0.1399	0.0929	-0.047	0.0499	-0.0364	0.0135
Gloucester_Old_Spot	20	UK	Europe	Local	UK	0.2205	1.6485	-0.3635	0.313	-0.0504	-0.3874	0.2172	-0.1701
FeralPig	20	USA	America	Creole	Feral	0.2879	1.9478	0.0077	-0.0606	-0.053	0.1889	-0.1048	0.084
YucatanMinipig	10	USA	America	Creole	Creole	0.2025	1.5877	-0.2109	0.1466	-0.0643	-0.4306	0.2381	-0.1925
Manchado_de_Jabugo	7	Spain	Europe	Local	Mediterranean	0.2254	1.6554	-0.1203	0.055	-0.0653	-0.2489	0.0846	-0.1643
Creole_Peru	16	Peru	America	Creole	Creole	0.2925	1.8926	-0.0947	0.0128	-0.0819	0.0518	-0.049	0.0028
Casertana	25	Italy	Europe	Local	Mediterranean	0.2837	1.7978	-0.1862	0.1037	-0.0825	-0.0761	0.0215	-0.0546
Guinea_hog	35	USA	America	Local	Other American	0.2393	1.68	-0.5289	0.4374	-0.0916	-0.3114	0.1649	-0.1465
MoraRomagnola	17	Italy	Europe	Local	Mediterranean	0.1245	1.3694	-0.5851	0.4925	-0.0927	-0.8614	0.5689	-0.2925
Tamworth	20	UK	Europe	Local	UK	0.1959	1.6099	-0.4468	0.3271	-0.1198	-0.4791	0.2735	-0.2056
Mangalitsa	20	Hungary	Europe	Local	Other European	0.1954	1.6166	-0.4484	0.266	-0.1823	-0.4709	0.2337	-0.2372
NeraSiciliana	29	Italy	Europe	Local	Mediterranean	0.2792	1.8993	-0.2386	0.0267	-0.2119	-0.0301	-0.0209	-0.0509
Cinta_Senese	49	Italy	Europe	Local	Mediterranean	0.2296	1.8523	-0.8281	0.4637	-0.3644	-0.2492	0.1514	-0.0978
Iberian/Alentejano	37	Spain	Europe	Local	Mediterranean	0.2265	1.8271	-0.6395	0.2271	-0.4124	-0.2992	0.1435	-0.1557

## Sheet: Table S4
Supplementary Table S4. Contributions to diversity computed using gene diversity and allelic richness per Asian pig subpopulation. For each parameter, within-subpopulation contributions (HS and AS), between-subpopulations contributions (DG and DA), and total contributions (HT and AT) are given. Furthermore, the following information is given per subpopulation: number of genotypes (N), the country…
Breed	N	Country	Continent	Class	Class2	Gene diversity	Allelic richness	Contributions to Gene Diversity and Allelic Richness
								HS	DG	HT	AS	DA	AT
Cosmopolitan	616			Cosmopolitan	Cosmopolitan	0.3901	1.9997	56.1384	26.2387	82.3771	2.2787	1.6337	3.9124
KoreanLocal	29	Korea	Asia	Local	Other Asian	0.1895	1.5711	-0.4481	0.2842	-0.1639	0.3497	0.6168	0.9665
Bamei	16	China	Asia	Local	China	0.1534	1.4775	-0.3655	0.0268	-0.3387	0.0058	-0.0352	-0.0295
Bamaxiang	16	China	Asia	Local	China	0.1389	1.4307	-0.4141	0.0948	-0.3193	-0.2047	-0.1072	-0.3119
Congjiangxiang	16	China	Asia	Local	China	0.1131	1.3334	-0.5004	0.1526	-0.3477	-0.5453	0.0065	-0.5387
Guangdongdahuabai	16	China	Asia	Local	China	0.1267	1.379	-0.4549	0.1484	-0.3065	-0.3842	0.0146	-0.3697
Diannanxiaoer	13	China	Asia	Local	China	0.1387	1.4458	-0.3363	0.0716	-0.2648	-0.1461	-0.0405	-0.1866
DiqingZang	19	China	Asia	Local	China	0.1471	1.4764	-0.4594	0.0355	-0.424	-0.099	-0.1695	-0.2685
Dongshan	15	China	Asia	Local	China	0.114	1.3431	-0.4662	0.1507	-0.3155	-0.5198	-0.0206	-0.5404
Erhualian	20	China	Asia	Local	China	0.1245	1.4277	-0.5787	0.124	-0.4547	-0.3275	-0.0559	-0.3835
GansuZang	20	China	Asia	Local	China	0.1364	1.4599	-0.5288	0.0735	-0.4553	-0.1872	-0.0817	-0.2689
Guanling	18	China	Asia	Local	China	0.1815	1.5666	-0.3056	-0.0422	-0.3478	0.3296	-0.0699	0.2597
Ganxiliangtouwu	13	China	Asia	Local	China	0.1	1.2926	-0.4416	0.1469	-0.2947	-0.6814	0.0589	-0.6224
Hetaodaer	16	China	Asia	Local	China	0.1691	1.5114	-0.3129	-0.0161	-0.3289	0.1631	-0.0548	0.1083
Jinhua	20	China	Asia	Local	China	0.0972	1.3003	-0.6935	0.2337	-0.4598	-0.7185	0.0912	-0.6273
Jiangquhai	11	China	Asia	Local	China	0.1298	1.3982	-0.3047	0.063	-0.2418	-0.2655	-0.0204	-0.2858
Kele	10	China	Asia	Local	China	0.2077	1.5994	-0.1144	-0.0616	-0.1759	0.6323	-0.0302	0.6021
Leanhua	17	China	Asia	Local	China	0.1731	1.5594	-0.3184	0.0279	-0.2905	0.2463	0.0078	0.2541
Lichahei	14	China	Asia	Local	China	0.2361	1.6319	-0.0772	-0.0935	-0.1708	0.7745	0.0664	0.8409
Laiwuhei	18	China	Asia	Local	China	0.1467	1.4756	-0.4369	0.0641	-0.3728	-0.0593	0.0163	-0.043
Leping_Spotted	20	China	Asia	Local	China	0.1448	1.512	-0.494	0.0586	-0.4354	-0.0452	-0.0804	-0.1255
Lantang	20	China	Asia	Local	China	0.1201	1.3778	-0.5976	0.1955	-0.4021	-0.4339	0.0112	-0.4227
Luchuan	18	China	Asia	Local	China	0.1112	1.3429	-0.571	0.202	-0.369	-0.5499	0.0113	-0.5386
LitangZang	16	China	Asia	Local	China	0.1338	1.3963	-0.4311	0.0632	-0.3678	-0.2918	-0.153	-0.4448
Mingguangxiaoer	16	China	Asia	Local	China	0.174	1.5597	-0.2963	-0.0347	-0.3309	0.2734	-0.1194	0.1539
MilinZang	16	China	Asia	Local	China	0.1754	1.5777	-0.2916	-0.0387	-0.3303	0.3163	-0.1087	0.2076
Meishan	20	China	Asia	Local	China	0.1195	1.3646	-0.6	0.1573	-0.4427	-0.4602	0.0326	-0.4275
Minzhu	20	China	Asia	Local	China	0.167	1.4838	-0.4007	0.0217	-0.3791	0.0696	0.0694	0.1391
Neijiang	16	China	Asia	Local	China	0.1305	1.46	-0.442	0.0829	-0.3591	-0.2056	-0.0546	-0.2602
Rongchang	20	China	Asia	Local	China	0.143	1.5225	-0.5012	0.0594	-0.4418	-0.0579	-0.0935	-0.1514
Sutai	15	China	Asia	Local	China	0.2092	1.5919	-0.1671	-0.0343	-0.2014	0.5339	0.0744	0.6083
Shaziling	11	China	Asia	Local	China	0.1275	1.3604	-0.31	0.0664	-0.2436	-0.3673	-0.0972	-0.4644
Tongcheng	16	China	Asia	Local	China	0.1437	1.4843	-0.3977	0.0434	-0.3543	-0.1053	-0.1566	-0.2618
Wannan_Spotted	18	China	Asia	Local	China	0.1288	1.4297	-0.5041	0.11	-0.3941	-0.281	-0.0343	-0.3152
Wuzhishan	16	China	Asia	Local	China	0.1584	1.4967	-0.3486	0.033	-0.3157	0.0437	-0.1617	-0.118
Xiang	13	China	Asia	Local	China	0.1183	1.3605	-0.3917	0.1084	-0.2833	-0.4435	-0.0566	-0.5
GongbujiangdaZang	20	China	Asia	Local	China	0.1483	1.4702	-0.4791	0.0559	-0.4232	-0.0679	-0.0697	-0.1375
Zang	19	China	Asia	Local	China	0.193	1.6102	-0.2769	-0.1003	-0.3772	0.4884	-0.0956	0.3929
ChiangDao_ChiangMai	7	Thailand	Asia	Local	Other Asian	0.1934	1.5653	-0.1007	-0.0243	-0.125	0.594	-0.0202	0.5738
JhomThong_ChiangMai	6	Thailand	Asia	Local	Other Asian	0.1617	1.4785	-0.1259	0.0046	-0.1213	0.2633	-0.1322	0.1311
Om_Koi_ChiangMai	6	Thailand	Asia	Local	Other Asian	0.1377	1.4205	-0.1559	0.0343	-0.1215	0.0034	-0.0219	-0.0185
Tibetan	50	China	Asia	Local	China	0.1624	1.556	-1.0673	-0.0228	-1.09	0.0817	-0.1462	-0.0645

## Sheet: Table S5
Supplementary Table S5. Spearman (rank) and Pearson correlations between Effective population sizes estimated using molecular coancestry (Ne(M)) and Linkage Disequilibrium (Ne(LD)) and the within-population (HS and AS) contributions, between-populations (DG and DA) and total contributions (HT and AT) to gene diversity and allelic richness. Results are given for the whole dataset and for the Asian…
	Whole dataset		Asian subset		America-European subset
Pair	Spearman	Pearson	Spearman	Pearson	Spearman	Pearson
Ne(M) - Ne(LD)	0.44827	0.54588	0.2283	0.17965	0.56781	0.56399
HT - AT	0.81165	0.25934	0.65279	0.34323	0.57249	0.56829
HS - AS	0.94319	0.28307	0.67596	0.60281	0.94675	0.8381
DG - DA	0.85104	0.25665	0.35714	0.50396	0.92653	0.86302
Ne(M) - HS	0.37937	0.36707	0.072	0.00446	0.58105	0.42409
Ne(M) - DG	-0.3808	-0.3689	-0.17538	-0.14698	-0.55628	-0.40178
Ne(M) - HT	0.29601	0.30034	-0.0693	-0.07803	0.2236	0.30341
Ne(M) - AS	0.38028	0.3971	0.0224	0.00299	0.52199	0.40652
Ne(M) - DA	-0.37654	-0.35232	-0.13859	-0.2253	-0.53333	-0.36781
Ne(M) - AT	0.37508	0.3736	-0.03992	-0.0672	0.5304	0.44076
Ne(LD) - HS	0.26329	0.25635	-0.00235	0.20783	0.49162	0.25413
Ne(LD) - DG	-0.26638	-0.27209	-0.16272	-0.25882	-0.43008	-0.26643
Ne(LD) - HT	0.17477	0.18217	-0.19861	0.09772	0.28682	0.14136
Ne(LD) - AS	0.33725	0.32822	0.08328	0.24249	0.53394	0.35229
Ne(LD) - DA	-0.37847	-0.33341	-0.30245	-0.25285	-0.53343	-0.32139
Ne(LD) - AT	0.31498	0.2973	0.02997	0.14695	0.52488	0.37861
